# Supplementary material for: Systematic Analysis of the Betula platyphylla TCP Gene Family and Its Expression Profile Identifies Potential Key Candidate Genes Involved in Abiotic Stress Responses
Source: Plants (Basel). 2025 Mar 11;14(6):880. doi: 10.3390/plants14060880 (PMC11944959; doi:10.3390/plants14060880)
Supplement: Supplementary file 1 [file plants-14-00880-s001.zip]

Archive with 11 entries (11 files):
- Supplementary Figure and Table/Supplementary Figure S1.pdf
- Supplementary Figure and Table/Supplementary Table S1.xlsx
- Supplementary Figure and Table/Supplementary Table S10.xlsx
- Supplementary Figure and Table/Supplementary Table S2.xlsx
- Supplementary Figure and Table/Supplementary Table S3.xlsx
- Supplementary Figure and Table/Supplementary Table S4.xlsx
- Supplementary Figure and Table/Supplementary Table S5.xlsx
- Supplementary Figure and Table/Supplementary Table S6.xlsx
- Supplementary Figure and Table/Supplementary Table S7.xlsx
- Supplementary Figure and Table/Supplementary Table S8.xlsx
- Supplementary Figure and Table/Supplementary Table S9.xlsx
