# Supplementary material for: Systematic Analysis of the Betula platyphylla TCP Gene Family and Its Expression Profile Identifies Potential Key Candidate Genes Involved in Abiotic Stress Responses
Source: Plants (Basel). 2025 Mar 11;14(6):880. doi: 10.3390/plants14060880 (PMC11944959; doi:10.3390/plants14060880)
Supplement: Supplementary file 1 [file plants-14-00880-s001.zip › Supplementary Figure and Table/Supplementary Table S10.xlsx]

## Sheet: Sheet1
Supplementary table 10. Primers used for this paper
Number	Primer Name	Sequence	Role
1	18S rRNA-F	ATCTTGGGTTGGGCAGATCG	qPCR
2	18S rRNA-R	CATTACTCCGATCCCGAAGG	qPCR
3	BpTCP1-F	GAGGAGGAAGGAAGAGGAG	qPCR
4	BpTCP1-R	CGGCAAGCATATTCAAGTG	qPCR
5	BpTCP2-F	GCTGGACTCGGACTCTAT	qPCR
6	BpTCP2-R	TTCTCTGGAACCTGCTAATC	qPCR
7	BpTCP3-F	CAGCCAAGCAAGGTCATT	qPCR
8	BpTCP3-R	TAGAAGCAGCCTCAGCAT	qPCR
9	BpTCP4-F	CGACATAGTCCTCCAGTTC	qPCR
10	BpTCP4-R	CGAGACGGAGTGAGAAGA	qPCR
11	BpTCP5-F	GGATGAGGAAGAGGAAGAAG	qPCR
12	BpTCP5-R	TTGAGGATGATGGTGTAGTAG	qPCR
13	BpTCP6-F	ACGGCGAGACAATAGAGT	qPCR
14	BpTCP6-R	GGACTATGAGTTGCTGGAAT	qPCR
15	BpTCP7-F	ATAGCAGAGCAATCAGAGTC	qPCR
16	BpTCP7-R	TGTTCCAAGCAACCATTCT	qPCR
17	BpTCP8-F	AAGATGGCAAGAAGCAGTT	qPCR
18	BpTCP8-R	TTGATGGACCAGATGATGAC	qPCR
19	BpTCP9-F	TGGAAATGAAACTCTCTAGC	qPCR
20	BpTCP9-R	CCGAGAAACCCAAAGGAA	qPCR
21	BpTCP10-F	GAAACCCAAACCCAAACC	qPCR
22	BpTCP10-R	CACACTTGTTCACCATATCT	qPCR
23	BpTCP11-F	AAGACCACCATTCCAAGG	qPCR
24	BpTCP11-R	CTCTGTCACCGATTCCAA	qPCR
25	BpTCP12-F	CAGCAGGAAGGCAATTCA	qPCR
26	BpTCP12-R	GTAGCACCGACTTGATGAT	qPCR
27	BpTCP13-F	TGAGAATACGATGGCGATT	qPCR
28	BpTCP13-R	TTGTGTTAGTGTTGGAGGTA	qPCR
29	BpTCP14-F	AACCTTAGACTGGCTCCT	qPCR
30	BpTCP14-R	AGATGGCTTCAACTTCCTT	qPCR
31	BpTCP15-F	CGAAGAAGAACATCCAACAG	qPCR
32	BpTCP15-R	CCATAGCGGAATTAGAAGAAC	qPCR
33	BpTCP16-F	GCTGTCTACTGGCTCATC	qPCR
34	BpTCP16-R	GGTGTGATTGGAGGTTCTT	qPCR
35	BpTCP17-F	GAGATAGTCCAAGTCCAAGG	qPCR
36	BpTCP17-R	ACTCCGATTGCTCTGCTA	qPCR
37	BpTCP18-F	CACCACCACCAACAACAA	qPCR
38	BpTCP18-R	GGAGGACGAAGACGAAGT	qPCR
39	BpTCP19-F	CAACAAGAACGACAAGAGAA	qPCR
40	BpTCP19-R	CAGCACCAGCAATCAATC	qPCR
41	BpTCP20-F	GATGGTAGAGGCAGAAGAATA	qPCR
42	BpTCP20-R	AACGATGAGTGGCTTGAAT	qPCR
43	BpTCP21-F	TGCCGATCACAGCTAATGCT	qPCR
44	BpTCP21-R	TGGCCTCTTCGTTCAAAGCA	qPCR
45	BpTCP17-F	ATCGATATGGAAGGAGGTGATGAGCTCA	Subcellular localization
46	BpTCP17-R	TCTAGATTATGAATGGTGACTAGTTGT	Subcellular localization
47	BpTCP18-F	TTATAAATGGATGGTGAAAATGGGA	Subcellular localization
48	BpTCP18-R	GGCGCCTCAGTGGTGGGAATTGGGAG	Subcellular localization
