# Supplementary material for: Systematic Analysis of the Betula platyphylla TCP Gene Family and Its Expression Profile Identifies Potential Key Candidate Genes Involved in Abiotic Stress Responses
Source: Plants (Basel). 2025 Mar 11;14(6):880. doi: 10.3390/plants14060880 (PMC11944959; doi:10.3390/plants14060880)
Supplement: Supplementary file 1 [file plants-14-00880-s001.zip › Supplementary Figure and Table/Supplementary Table S2.xlsx]

## Sheet: Sheet1
Supplementary table 2. Three-dimensional structure prediction of BpTCP proteins
Subfamily	Class	Protein name	Template	QMEANDisCo Global	GMQE	Sequence identity (%)
Class I	PCF	BpTCP9	7vp3.4.C	0.77 ± 0.07	0.18	0.873
		BpTCP21	7vp3.4.C	0.74 ± 0.07	0.15	0.8889
		BpTCP4	7vp3.4.C	0.72 ± 0.07	0.23	0.8413
		BpTCP1	7vp3.4.C	0.73 ± 0.07	0.1	0.9683
		BpTCP6	7vp3.4.C	0.75 ± 0.07	0.15	0.9524
		BpTCP19	7vp3.4.C	0.77 ± 0.07	0.06	0.9524
		BpTCP14	7vp3.4.C	0.75 ± 0.07	0.11	0.8095
		BpTCP16	7vp3.4.C	0.76 ± 0.07	0.11	0.8413
		BpTCP10	7vp3.4.C	0.62 ± 0.09	0.2	0.6512
		BpTCP11	7vp3.4.C	0.73 ± 0.07	0.26	0.7302
		BpTCP12	7vp3.3.B	0.63 ± 0.08	0.16	0.5714
		BpTCP20	7vp3.4.C	0.73 ± 0.07	0.09	0.9048
Class II	CYC/TB1	BpTCP8	7vp4.3.A	0.63 ± 0.08	0.09	0.5397
		BpTCP15	7vp2.1.A	0.64 ± 0.08	0.12	0.4844
	CIN	BpTCP3	7vp2.1.A	0.66 ± 0.07	0.14	0.5946
		BpTCP13	7vp2.1.A	0.67 ± 0.07	0.13	0.6081
		BpTCP5	7vp2.1.A	0.68 ± 0.07	0.15	0.5571
		BpTCP2	7vp2.1.A	0.79 ± 0.07	0.06	0.8625
		BpTCP7	7vp2.1.A	0.77 ± 0.07	0.09	0.8452
		BpTCP17	7vp2.1.A	0.75 ± 0.07	0.14	0.8293
		BpTCP18	7vp2.1.A	0.74 ± 0.07	0.16	0.8312
