# Supplementary material for: Systematic Analysis of the Betula platyphylla TCP Gene Family and Its Expression Profile Identifies Potential Key Candidate Genes Involved in Abiotic Stress Responses
Source: Plants (Basel). 2025 Mar 11;14(6):880. doi: 10.3390/plants14060880 (PMC11944959; doi:10.3390/plants14060880)
Supplement: Supplementary file 1 [file plants-14-00880-s001.zip › Supplementary Figure and Table/Supplementary Table S3.xlsx]

## Sheet: Sheet1
Supplementary table 3. Collinearity analysis and Ka/Ks of BpTCP genes
IDSeq_1	Seq_1	IDSeq_2	Seq_2	Ka	Ks	Ka_Ks
BPChr04G00664.v1.1.679	BpTCP2	BPChr07G18922.v1.1.679	BpTCP5	0.284731	1.54537	0.184247
BPChr04G05342.v1.1.679	BpTCP3	BPChr11G05694.v1.1.679	BpTCP13	0.408153	1.90102	0.214702
BPChr09G29943.v1.1.679	BpTCP8	BPChr11G07004.v1.1.679	BpTCP15	0.544121	2.07807	0.261839
