# Supplementary material for: Systematic Analysis of the Betula platyphylla TCP Gene Family and Its Expression Profile Identifies Potential Key Candidate Genes Involved in Abiotic Stress Responses
Source: Plants (Basel). 2025 Mar 11;14(6):880. doi: 10.3390/plants14060880 (PMC11944959; doi:10.3390/plants14060880)
Supplement: Supplementary file 1 [file plants-14-00880-s001.zip › Supplementary Figure and Table/Supplementary Table S4.xlsx]

## Sheet: Sheet1
Supplementary table 4. Distribution of BpTCP gene cis elements
Gene	Cis elements	Function
BpTCP1	ARE	anaerobic induction
BpTCP1	Box 4	light responsiveness
BpTCP1	Box 4	light responsiveness
BpTCP1	TC-rich repeats	defense and stress responsiveness
BpTCP1	CAT-box	meristem expression
BpTCP1	CAT-box	meristem expression
BpTCP1	TCA-element	salicylic acid responsiveness
BpTCP1	TCA-element	salicylic acid responsiveness
BpTCP1	P-box	gibberellin-responsiveness
BpTCP1	AuxRR-core	auxin responsiveness
BpTCP1	GT1-motif	light responsiveness
BpTCP1	GT1-motif	light responsiveness
BpTCP1	GT1-motif	light responsiveness
BpTCP1	GT1-motif	light responsiveness
BpTCP1	GT1-motif	light responsiveness
BpTCP1	G-box	light responsiveness
BpTCP1	G-box	light responsiveness
BpTCP1	ABRE	abscisic acid responsiveness
BpTCP1	ABRE	abscisic acid responsiveness
BpTCP1	ABRE	abscisic acid responsiveness
BpTCP1	ABRE	abscisic acid responsiveness
BpTCP1	G-Box	light responsiveness
BpTCP1	G-Box	light responsiveness
BpTCP10	P-box	gibberellin-responsiveness
BpTCP10	TATC-box	gibberellin-responsiveness
BpTCP10	MRE	light responsiveness
BpTCP10	MRE	light responsiveness
BpTCP10	ARE	anaerobic induction
BpTCP10	ARE	anaerobic induction
BpTCP10	ARE	anaerobic induction
BpTCP10	ARE	anaerobic induction
BpTCP10	Box 4	light responsiveness
BpTCP10	Box 4	light responsiveness
BpTCP10	Box 4	light responsiveness
BpTCP10	Box 4	light responsiveness
BpTCP10	Box 4	light responsiveness
BpTCP10	TGA-element	auxin-responsive element
BpTCP10	G-Box	light responsiveness
BpTCP10	G-Box	light responsiveness
BpTCP10	G-Box	light responsiveness
BpTCP10	GARE-motif	gibberellin-responsiveness
BpTCP10	GARE-motif	gibberellin-responsiveness
BpTCP10	ABRE	abscisic acid responsiveness
BpTCP10	ABRE	abscisic acid responsiveness
BpTCP10	ABRE	abscisic acid responsiveness
BpTCP10	Sp1	light responsiveness
BpTCP10	TCT-motif	light responsiveness
BpTCP11	GARE-motif	gibberellin-responsiveness
BpTCP11	ABRE	abscisic acid responsiveness
BpTCP11	CGTCA-motif	MeJA-responsiveness
BpTCP11	CGTCA-motif	MeJA-responsiveness
BpTCP11	TGACG-motif	MeJA-responsiveness
BpTCP11	TGACG-motif	MeJA-responsiveness
BpTCP11	G-Box	light responsiveness
BpTCP11	ARE	anaerobic induction
BpTCP11	ARE	anaerobic induction
BpTCP11	Box 4	light responsiveness
BpTCP11	Box 4	light responsiveness
BpTCP11	Box 4	light responsiveness
BpTCP11	Box 4	light responsiveness
BpTCP11	Box 4	light responsiveness
BpTCP11	MRE	light responsiveness
BpTCP11	TC-rich repeats	defense and stress responsiveness
BpTCP11	TCA-element	salicylic acid responsiveness
BpTCP11	P-box	gibberellin-responsiveness
BpTCP12	TCT-motif	light responsiveness
BpTCP12	Sp1	light responsiveness
BpTCP12	Sp1	light responsiveness
BpTCP12	Sp1	light responsiveness
BpTCP12	GT1-motif	light responsiveness
BpTCP12	GT1-motif	light responsiveness
BpTCP12	GARE-motif	gibberellin-responsiveness
BpTCP12	CGTCA-motif	MeJA-responsiveness
BpTCP12	ABRE	abscisic acid responsiveness
BpTCP12	ABRE	abscisic acid responsiveness
BpTCP12	G-box	light responsiveness
BpTCP12	TGA-element	auxin-responsive element
BpTCP12	TGACG-motif	MeJA-responsiveness
BpTCP12	G-Box	light responsiveness
BpTCP12	G-Box	light responsiveness
BpTCP12	ARE	anaerobic induction
BpTCP12	Box 4	light responsiveness
BpTCP12	MRE	light responsiveness
BpTCP12	MRE	light responsiveness
BpTCP12	TC-rich repeats	defense and stress responsiveness
BpTCP12	TC-rich repeats	defense and stress responsiveness
BpTCP12	TCA-element	salicylic acid responsiveness
BpTCP12	CAT-box	meristem expression
BpTCP12	P-box	gibberellin-responsiveness
BpTCP12	MBS	drought-inducibility
BpTCP13	CGTCA-motif	MeJA-responsiveness
BpTCP13	CGTCA-motif	MeJA-responsiveness
BpTCP13	ABRE	abscisic acid responsiveness
BpTCP13	ABRE	abscisic acid responsiveness
BpTCP13	ABRE	abscisic acid responsiveness
BpTCP13	G-box	light responsiveness
BpTCP13	G-box	light responsiveness
BpTCP13	G-box	light responsiveness
BpTCP13	TGACG-motif	MeJA-responsiveness
BpTCP13	TGACG-motif	MeJA-responsiveness
BpTCP13	G-Box	light responsiveness
BpTCP13	G-Box	light responsiveness
BpTCP13	GT1-motif	light responsiveness
BpTCP13	GT1-motif	light responsiveness
BpTCP13	GT1-motif	light responsiveness
BpTCP13	GT1-motif	light responsiveness
BpTCP13	GT1-motif	light responsiveness
BpTCP13	GT1-motif	light responsiveness
BpTCP13	P-box	gibberellin-responsiveness
BpTCP13	O2-site	zein metabolism regulation
BpTCP13	ARE	anaerobic induction
BpTCP13	ARE	anaerobic induction
BpTCP13	ARE	anaerobic induction
BpTCP13	Box 4	light responsiveness
BpTCP13	Box 4	light responsiveness
BpTCP13	Box 4	light responsiveness
BpTCP13	Box 4	light responsiveness
BpTCP13	Box 4	light responsiveness
BpTCP13	Box 4	light responsiveness
BpTCP13	CAT-box	meristem expression
BpTCP13	CAT-box	meristem expression
BpTCP14	ARE	anaerobic induction
BpTCP14	ARE	anaerobic induction
BpTCP14	CAT-box	meristem expression
BpTCP14	P-box	gibberellin-responsiveness
BpTCP14	MBS	drought-inducibility
BpTCP14	AuxRR-core	auxin responsiveness
BpTCP14	GT1-motif	light responsiveness
BpTCP14	LTR	low-temperature responsiveness
BpTCP14	ABRE	abscisic acid responsiveness
BpTCP14	G-box	light responsiveness
BpTCP14	G-box	light responsiveness
BpTCP14	G-box	light responsiveness
BpTCP14	G-box	light responsiveness
BpTCP15	TGACG-motif	MeJA-responsiveness
BpTCP15	G-Box	light responsiveness
BpTCP15	LTR	low-temperature responsiveness
BpTCP15	LTR	low-temperature responsiveness
BpTCP15	CGTCA-motif	MeJA-responsiveness
BpTCP15	ABRE	abscisic acid responsiveness
BpTCP15	ABRE	abscisic acid responsiveness
BpTCP15	ABRE	abscisic acid responsiveness
BpTCP15	G-box	light responsiveness
BpTCP15	G-box	light responsiveness
BpTCP15	Sp1	light responsiveness
BpTCP15	GT1-motif	light responsiveness
BpTCP15	MBS	drought-inducibility
BpTCP15	MRE	light responsiveness
BpTCP15	MRE	light responsiveness
BpTCP15	TATC-box	gibberellin-responsiveness
BpTCP15	CAT-box	meristem expression
BpTCP15	TCA-element	salicylic acid responsiveness
BpTCP15	ARE	anaerobic induction
BpTCP15	ARE	anaerobic induction
BpTCP15	Box 4	light responsiveness
BpTCP15	Box 4	light responsiveness
BpTCP16	GT1-motif	light responsiveness
BpTCP16	GT1-motif	light responsiveness
BpTCP16	GARE-motif	gibberellin-responsiveness
BpTCP16	G-box	light responsiveness
BpTCP16	G-box	light responsiveness
BpTCP16	ABRE	abscisic acid responsiveness
BpTCP16	ABRE	abscisic acid responsiveness
BpTCP16	TCA-element	salicylic acid responsiveness
BpTCP16	O2-site	zein metabolism regulation
BpTCP16	ARE	anaerobic induction
BpTCP16	ARE	anaerobic induction
BpTCP16	ARE	anaerobic induction
BpTCP16	ARE	anaerobic induction
BpTCP16	ARE	anaerobic induction
BpTCP16	Box 4	light responsiveness
BpTCP17	G-Box	light responsiveness
BpTCP17	LTR	low-temperature responsiveness
BpTCP17	G-box	light responsiveness
BpTCP17	G-box	light responsiveness
BpTCP17	ABRE	abscisic acid responsiveness
BpTCP17	ABRE	abscisic acid responsiveness
BpTCP17	ABRE	abscisic acid responsiveness
BpTCP17	ABRE	abscisic acid responsiveness
BpTCP17	Sp1	light responsiveness
BpTCP17	Sp1	light responsiveness
BpTCP17	Sp1	light responsiveness
BpTCP17	MBS	drought-inducibility
BpTCP17	AuxRR-core	auxin responsiveness
BpTCP17	P-box	gibberellin-responsiveness
BpTCP17	TATC-box	gibberellin-responsiveness
BpTCP17	CAT-box	meristem expression
BpTCP17	CAT-box	meristem expression
BpTCP17	CAT-box	meristem expression
BpTCP17	TCA-element	salicylic acid responsiveness
BpTCP17	ARE	anaerobic induction
BpTCP17	ARE	anaerobic induction
BpTCP17	ARE	anaerobic induction
BpTCP17	ARE	anaerobic induction
BpTCP17	ARE	anaerobic induction
BpTCP17	ARE	anaerobic induction
BpTCP18	P-box	gibberellin-responsiveness
BpTCP18	MRE	light responsiveness
BpTCP18	TATC-box	gibberellin-responsiveness
BpTCP18	TCA-element	salicylic acid responsiveness
BpTCP18	O2-site	zein metabolism regulation
BpTCP18	O2-site	zein metabolism regulation
BpTCP18	ARE	anaerobic induction
BpTCP18	ARE	anaerobic induction
BpTCP18	ARE	anaerobic induction
BpTCP18	ARE	anaerobic induction
BpTCP18	ARE	anaerobic induction
BpTCP18	ARE	anaerobic induction
BpTCP18	LTR	low-temperature responsiveness
BpTCP18	G-box	light responsiveness
BpTCP18	ABRE	abscisic acid responsiveness
BpTCP18	Sp1	light responsiveness
BpTCP18	TCT-motif	light responsiveness
BpTCP18	TCT-motif	light responsiveness
BpTCP19	Box 4	light responsiveness
BpTCP19	O2-site	zein metabolism regulation
BpTCP19	O2-site	zein metabolism regulation
BpTCP19	ARE	anaerobic induction
BpTCP19	ARE	anaerobic induction
BpTCP19	ARE	anaerobic induction
BpTCP19	MBS	drought-inducibility
BpTCP19	TCT-motif	light responsiveness
BpTCP19	TCT-motif	light responsiveness
BpTCP19	GT1-motif	light responsiveness
BpTCP19	GT1-motif	light responsiveness
BpTCP19	GT1-motif	light responsiveness
BpTCP19	GT1-motif	light responsiveness
BpTCP19	GT1-motif	light responsiveness
BpTCP19	CGTCA-motif	MeJA-responsiveness
BpTCP19	CGTCA-motif	MeJA-responsiveness
BpTCP19	G-box	light responsiveness
BpTCP19	G-box	light responsiveness
BpTCP19	ABRE	abscisic acid responsiveness
BpTCP19	ABRE	abscisic acid responsiveness
BpTCP19	TGACG-motif	MeJA-responsiveness
BpTCP19	TGACG-motif	MeJA-responsiveness
BpTCP2	Box 4	light responsiveness
BpTCP2	Box 4	light responsiveness
BpTCP2	Box 4	light responsiveness
BpTCP2	Box 4	light responsiveness
BpTCP2	ARE	anaerobic induction
BpTCP2	ARE	anaerobic induction
BpTCP2	MRE	light responsiveness
BpTCP2	TC-rich repeats	defense and stress responsiveness
BpTCP2	TATC-box	gibberellin-responsiveness
BpTCP2	P-box	gibberellin-responsiveness
BpTCP2	P-box	gibberellin-responsiveness
BpTCP2	TCT-motif	light responsiveness
BpTCP2	TCT-motif	light responsiveness
BpTCP2	GT1-motif	light responsiveness
BpTCP2	CGTCA-motif	MeJA-responsiveness
BpTCP2	CGTCA-motif	MeJA-responsiveness
BpTCP2	G-box	light responsiveness
BpTCP2	G-box	light responsiveness
BpTCP2	ABRE	abscisic acid responsiveness
BpTCP2	ABRE	abscisic acid responsiveness
BpTCP2	ABRE	abscisic acid responsiveness
BpTCP2	G-Box	light responsiveness
BpTCP2	TGACG-motif	MeJA-responsiveness
BpTCP2	TGACG-motif	MeJA-responsiveness
BpTCP2	TGA-element	auxin-responsive element
BpTCP20	Box 4	light responsiveness
BpTCP20	ARE	anaerobic induction
BpTCP20	ARE	anaerobic induction
BpTCP20	ARE	anaerobic induction
BpTCP20	ARE	anaerobic induction
BpTCP20	ARE	anaerobic induction
BpTCP20	CAT-box	meristem expression
BpTCP20	TCA-element	salicylic acid responsiveness
BpTCP20	TC-rich repeats	defense and stress responsiveness
BpTCP20	MRE	light responsiveness
BpTCP20	MRE	light responsiveness
BpTCP20	circadian	cis-acting regulatory element involved in circadian control
BpTCP20	TCT-motif	light responsiveness
BpTCP20	TCT-motif	light responsiveness
BpTCP20	GT1-motif	light responsiveness
BpTCP20	GT1-motif	light responsiveness
BpTCP20	Sp1	light responsiveness
BpTCP20	Sp1	light responsiveness
BpTCP20	G-box	light responsiveness
BpTCP20	G-box	light responsiveness
BpTCP20	ABRE	abscisic acid responsiveness
BpTCP20	ABRE	abscisic acid responsiveness
BpTCP20	ABRE	abscisic acid responsiveness
BpTCP20	CGTCA-motif	MeJA-responsiveness
BpTCP20	CGTCA-motif	MeJA-responsiveness
BpTCP20	GARE-motif	gibberellin-responsiveness
BpTCP20	LTR	low-temperature responsiveness
BpTCP20	G-Box	light responsiveness
BpTCP20	TGACG-motif	MeJA-responsiveness
BpTCP20	TGACG-motif	MeJA-responsiveness
BpTCP21	CGTCA-motif	MeJA-responsiveness
BpTCP21	G-box	light responsiveness
BpTCP21	ABRE	abscisic acid responsiveness
BpTCP21	TGACG-motif	MeJA-responsiveness
BpTCP21	TGA-element	auxin-responsive element
BpTCP21	TGA-element	auxin-responsive element
BpTCP21	G-Box	light responsiveness
BpTCP21	P-box	gibberellin-responsiveness
BpTCP21	MBS	drought-inducibility
BpTCP21	MBS	drought-inducibility
BpTCP21	ARE	anaerobic induction
BpTCP21	ARE	anaerobic induction
BpTCP21	ARE	anaerobic induction
BpTCP21	ARE	anaerobic induction
BpTCP21	Box 4	light responsiveness
BpTCP21	Box 4	light responsiveness
BpTCP21	TC-rich repeats	defense and stress responsiveness
BpTCP21	MRE	light responsiveness
BpTCP21	CAT-box	meristem expression
BpTCP3	G-box	light responsiveness
BpTCP3	G-box	light responsiveness
BpTCP3	ABRE	abscisic acid responsiveness
BpTCP3	ABRE	abscisic acid responsiveness
BpTCP3	ABRE	abscisic acid responsiveness
BpTCP3	CGTCA-motif	MeJA-responsiveness
BpTCP3	CGTCA-motif	MeJA-responsiveness
BpTCP3	G-Box	light responsiveness
BpTCP3	TGACG-motif	MeJA-responsiveness
BpTCP3	TGACG-motif	MeJA-responsiveness
BpTCP3	GT1-motif	light responsiveness
BpTCP3	GT1-motif	light responsiveness
BpTCP3	Box 4	light responsiveness
BpTCP3	Box 4	light responsiveness
BpTCP3	Box 4	light responsiveness
BpTCP3	ARE	anaerobic induction
BpTCP3	ARE	anaerobic induction
BpTCP3	O2-site	zein metabolism regulation
BpTCP3	CAT-box	meristem expression
BpTCP3	TC-rich repeats	defense and stress responsiveness
BpTCP4	GARE-motif	gibberellin-responsiveness
BpTCP4	ABRE	abscisic acid responsiveness
BpTCP4	G-box	light responsiveness
BpTCP4	G-box	light responsiveness
BpTCP4	CGTCA-motif	MeJA-responsiveness
BpTCP4	TGACG-motif	MeJA-responsiveness
BpTCP4	GT1-motif	light responsiveness
BpTCP4	P-box	gibberellin-responsiveness
BpTCP4	MBS	drought-inducibility
BpTCP4	MBS	drought-inducibility
BpTCP4	ARE	anaerobic induction
BpTCP4	Box 4	light responsiveness
BpTCP4	Box 4	light responsiveness
BpTCP5	TCA-element	salicylic acid responsiveness
BpTCP5	TC-rich repeats	defense and stress responsiveness
BpTCP5	Box 4	light responsiveness
BpTCP5	Box 4	light responsiveness
BpTCP5	Box 4	light responsiveness
BpTCP5	Box 4	light responsiveness
BpTCP5	Box 4	light responsiveness
BpTCP5	Box 4	light responsiveness
BpTCP5	Box 4	light responsiveness
BpTCP5	Box 4	light responsiveness
BpTCP5	TGA-element	auxin-responsive element
BpTCP5	TGACG-motif	MeJA-responsiveness
BpTCP5	CGTCA-motif	MeJA-responsiveness
BpTCP5	GARE-motif	gibberellin-responsiveness
BpTCP5	GT1-motif	light responsiveness
BpTCP5	TCT-motif	light responsiveness
BpTCP5	TCT-motif	light responsiveness
BpTCP6	MBS	drought-inducibility
BpTCP6	MBS	drought-inducibility
BpTCP6	P-box	gibberellin-responsiveness
BpTCP6	CAT-box	meristem expression
BpTCP6	CAT-box	meristem expression
BpTCP6	CAT-box	meristem expression
BpTCP6	ARE	anaerobic induction
BpTCP6	G-Box	light responsiveness
BpTCP6	G-Box	light responsiveness
BpTCP6	G-box	light responsiveness
BpTCP6	G-box	light responsiveness
BpTCP6	ABRE	abscisic acid responsiveness
BpTCP6	ABRE	abscisic acid responsiveness
BpTCP6	ABRE	abscisic acid responsiveness
BpTCP6	GT1-motif	light responsiveness
BpTCP6	GT1-motif	light responsiveness
BpTCP7	Box 4	light responsiveness
BpTCP7	Box 4	light responsiveness
BpTCP7	Box 4	light responsiveness
BpTCP7	Box 4	light responsiveness
BpTCP7	Box 4	light responsiveness
BpTCP7	Box 4	light responsiveness
BpTCP7	Box 4	light responsiveness
BpTCP7	O2-site	zein metabolism regulation
BpTCP7	MRE	light responsiveness
BpTCP7	MRE	light responsiveness
BpTCP7	MRE	light responsiveness
BpTCP7	ABRE	abscisic acid responsiveness
BpTCP7	ABRE	abscisic acid responsiveness
BpTCP7	ABRE	abscisic acid responsiveness
BpTCP7	ABRE	abscisic acid responsiveness
BpTCP7	G-box	light responsiveness
BpTCP7	LTR	low-temperature responsiveness
BpTCP7	G-Box	light responsiveness
BpTCP7	G-Box	light responsiveness
BpTCP7	G-Box	light responsiveness
BpTCP7	G-Box	light responsiveness
BpTCP7	TGA-element	auxin-responsive element
BpTCP8	Box 4	light responsiveness
BpTCP8	Box 4	light responsiveness
BpTCP8	Box 4	light responsiveness
BpTCP8	Box 4	light responsiveness
BpTCP8	ARE	anaerobic induction
BpTCP8	TCA-element	salicylic acid responsiveness
BpTCP8	TATC-box	gibberellin-responsiveness
BpTCP8	TC-rich repeats	defense and stress responsiveness
BpTCP8	MBS	drought-inducibility
BpTCP8	TCT-motif	light responsiveness
BpTCP8	TCT-motif	light responsiveness
BpTCP8	TCT-motif	light responsiveness
BpTCP8	TCT-motif	light responsiveness
BpTCP8	TCT-motif	light responsiveness
BpTCP8	G-box	light responsiveness
BpTCP8	G-box	light responsiveness
BpTCP8	ABRE	abscisic acid responsiveness
BpTCP8	ABRE	abscisic acid responsiveness
BpTCP8	ABRE	abscisic acid responsiveness
BpTCP8	ABRE	abscisic acid responsiveness
BpTCP8	ABRE	abscisic acid responsiveness
BpTCP8	G-Box	light responsiveness
BpTCP8	G-Box	light responsiveness
BpTCP9	Box 4	light responsiveness
BpTCP9	Box 4	light responsiveness
BpTCP9	ARE	anaerobic induction
BpTCP9	O2-site	zein metabolism regulation
BpTCP9	CAT-box	meristem expression
BpTCP9	G-box	light responsiveness
BpTCP9	G-box	light responsiveness
BpTCP9	G-box	light responsiveness
BpTCP9	ABRE	abscisic acid responsiveness
BpTCP9	ABRE	abscisic acid responsiveness
BpTCP9	ABRE	abscisic acid responsiveness
BpTCP9	ABRE	abscisic acid responsiveness
BpTCP9	ABRE	abscisic acid responsiveness
BpTCP9	CGTCA-motif	MeJA-responsiveness
BpTCP9	CGTCA-motif	MeJA-responsiveness
BpTCP9	G-Box	light responsiveness
BpTCP9	TGACG-motif	MeJA-responsiveness
BpTCP9	TGACG-motif	MeJA-responsiveness
BpTCP9	TCT-motif	light responsiveness
