# Supplementary material for: Systematic Analysis of the Betula platyphylla TCP Gene Family and Its Expression Profile Identifies Potential Key Candidate Genes Involved in Abiotic Stress Responses
Source: Plants (Basel). 2025 Mar 11;14(6):880. doi: 10.3390/plants14060880 (PMC11944959; doi:10.3390/plants14060880)
Supplement: Supplementary file 1 [file plants-14-00880-s001.zip › Supplementary Figure and Table/Supplementary Table S5.xlsx]

## Sheet: Sheet1
Supplementary table 5. BpTCP gene cis element quantity element
	Box 4	G-box	GT1-motif	MRE	Sp1	TCT-motif	Light responsive	ABRE	AuxRR-core	CGTCA-motif	GARE-motif	P-box	TATC-box	TCA-element	TGACG-motif	TGA-element	Phytohormone responsive	CAT-box	circadian	O2-site	Plant growth and development	ARE	LTR	MBS	TC-rich repeats	Stress responsive
BpTCP9	2	4				1	7	5		2					2		9	1		1	2	1				1
BpTCP21	2	2		1			5	1		1		1			1	2	6	1			1	4		2	1	7
BpTCP4	2	2	1				5	1		1	1	1			1		5				0	1		2		3
BpTCP1	2	4	5				11	4	1			1		2			8	2			2	1			1	2
BpTCP6		4	2				6	3				1					4	3			3	1		2		3
BpTCP19	1	2	5			2	10	2		2					2		6			2	2	3		1		4
BpTCP14		4	1				5	1	1			1					3	1			1	2	1	1		4
BpTCP16	1	2	2				5	2			1			1			4			1	1	5				5
BpTCP10	5	3		2	1	1	12	3			2	1	1			1	8				0	4				4
BpTCP11	5	1		1			7	1		2	1	1		1	2		8				0	2			1	3
BpTCP12	1	3	2	2	3	1	12	2		1	1	1		1	1	1	8	1			1	1		1	2	4
BpTCP20	1	3	2	2	2	2	12	3		2	1			1	2		9	1	1		2	5	1		1	7
BpTCP8	4	4				5	13	5					1	1			7				0	1		1	1	3
BpTCP15	2	3	1	2	1		9	3		1			1	1	1		7	1			1	2	2	1		5
BpTCP3	3	3	2				8	3		2					2		7	1		1	2	2			1	3
BpTCP13	6	5	6				17	3		2		1			2		8	2		1	3	3				3
BpTCP5	8		1			2	11			1	1			1	1	1	5				0				1	1
BpTCP2	4	3	1	1		2	11	3		2		2	1		2	1	11				0	2			1	3
BpTCP7	7	5		3			15	4								1	5			1	1		1			1
BpTCP17		3			3		6	4	1			1	1	1			8	3			3	6	1	1		8
BpTCP18		1		1	1	2	5	1				1	1	1			4			2	2	6	1			7
