# Supplementary material for: Systematic Analysis of the Betula platyphylla TCP Gene Family and Its Expression Profile Identifies Potential Key Candidate Genes Involved in Abiotic Stress Responses
Source: Plants (Basel). 2025 Mar 11;14(6):880. doi: 10.3390/plants14060880 (PMC11944959; doi:10.3390/plants14060880)
Supplement: Supplementary file 1 [file plants-14-00880-s001.zip › Supplementary Figure and Table/Supplementary Table S6.xlsx]

## Sheet: Sheet1
Supplementary table 6. Analysis of tissue expression patterns in qRT-PCR data
Sample	Cт		ΔCt		ΔΔCt	2-ΔΔCt	SD	Average Exp. Level	-ΔΔCt
18S RNA root	9.29	9.24667
18S RNA root	9.23
18S RNA root	9.22
BpTCP1 root	23.56		14.3133	14.3133	0	1	0.153231756050558	1.00777	0
BpTCP1 root	23.78		14.5333		0.22	0.858565
BpTCP1 root	23.34		14.0933333333333		-0.22	1.16473
18S RNA stem	9.24	9.22667
18S RNA stem	9.23
18S RNA stem	9.21
BpTCP1 stem	17.99		8.76333		-5.55	46.8507	1.20137	47.8452	5.58013
BpTCP1 stem	17.92		8.69333		-5.62	49.18
BpTCP1 stem	17.97		8.74333		-5.57	47.5048
18S RNA leaf	9.27	9.34667
18S RNA leaf	9.35
18S RNA leaf	9.42
BpTCP1 leaf	28.47		19.1233		4.81	0.0356489	0.00513018	0.0298449	-5.08
BpTCP1 leaf	28.82		19.4733333333333		5.16	0.0279695
BpTCP1 leaf	28.93		19.5833		5.27	0.0259162
BpTCP2 root	18.3		9.05333		-5.26	38.3193	0.410177	38.6766	5.27333
BpTCP2 root	18.29		9.04333		-5.27	38.5859
BpTCP2 root	18.27		9.02333		-5.29	39.1245
BpTCP2 stem	35.49		26.2633		11.95	0.00025275	5.45974e-06	0.000258697	-11.9167
BpTCP2 stem	35.43		26.2033		11.89	0.000263483
BpTCP2 stem	35.45		26.2233		11.91	0.000259856
BpTCP2 leaf	31.24		21.8933		7.58	0.00522628	0.000181174	0.00522837	-7.58
BpTCP2 leaf	31.19		21.8433		7.53	0.00541058
BpTCP2 leaf	31.29		21.9433		7.63	0.00504825
BpTCP3 root	20.12		10.8733		-3.44	10.8528	0.646266	10.6428	3.41
BpTCP3 root	20.25		11.0033		-3.31	9.91766
BpTCP3 root	20.08		10.8333		-3.48	11.1579
BpTCP3 stem	34.22		24.9933		10.68	0.000609536	8.18006e-05	0.000525152	-10.9067
BpTCP3 stem	34.45		25.2233		10.91	0.000519712
BpTCP3 stem	34.67		25.4433		11.13	0.000446207
BpTCP3 leaf	19.11		9.76333		-4.55	23.4254	0.831738	22.4813	4.49
BpTCP3 leaf	19.19		9.84333		-4.47	22.1618
BpTCP3 leaf	19.21		9.86333		-4.45	21.8566
BpTCP4 root	31.12		21.8733		7.56	0.00529924	0.000437102	0.00485572	-7.69
BpTCP4 root	31.25		22.0033		7.69	0.00484261
BpTCP4 root	31.38		22.1333		7.82	0.00442533
BpTCP4 stem	18.45		9.22333		-5.09	34.0598	2.4092	31.6206	4.98
BpTCP4 stem	18.56		9.33333		-4.98	31.5594
BpTCP4 stem	18.67		9.44333		-4.87	29.2426
BpTCP4 leaf	39.78		30.4333		16.12	1.40409e-05	6.22683e-07	1.33238e-05	-16.1967
BpTCP4 leaf	39.89		30.5433		16.23	1.30102e-05
BpTCP4 leaf	39.9		30.5533		16.24	1.29203e-05
BpTCP5 root	35.13		25.8833		11.57	0.000328914	1.64913e-05	0.000310025	-11.6567
BpTCP5 root	35.25		26.0033		11.69	0.000302663
BpTCP5 root	35.27		26.0233		11.71	0.000298496
BpTCP5 stem	35.23		26.0033		11.69	0.000302663	5.72593e-05	0.000239105	-12.0567
BpTCP5 stem	35.67		26.4433		12.13	0.000223103
BpTCP5 stem	35.89		26.6633		12.35	0.000191549
BpTCP5 leaf	35.09		25.7433		11.43	0.000362433	4.58094e-05	0.000317748	-11.63
BpTCP5 leaf	35.27		25.9233		11.61	0.00031992
BpTCP5 leaf	35.51		26.1633		11.85	0.000270891
BpTCP6 root	18.12		8.87333		-5.44	43.4113	1.69601	43.7351	5.45
BpTCP6 root	18.05		8.80333		-5.51	45.5696
BpTCP6 root	18.16		8.91333		-5.4	42.2243
BpTCP6 stem	17.88		8.65333		-5.66	50.5626	3.90306	46.9604	5.55
BpTCP6 stem	17.97		8.74333		-5.57	47.5048
BpTCP6 stem	18.12		8.89333		-5.42	42.8137
BpTCP6 leaf	37.02		27.6733		13.36	9.51129e-05	2.32865e-05	0.000116213	-13.09
BpTCP6 leaf	36.45		27.1033		12.79	0.000141197
BpTCP6 leaf	36.78		27.4333		13.12	0.000112328
BpTCP7 root	19.42		10.1733		-4.14	17.6305	1.03405	18.6548	4.22
BpTCP7 root	19.34		10.0933		-4.22	18.6357
BpTCP7 root	19.26		10.0133		-4.3	19.6983
BpTCP7 stem	26.22		16.9933		2.68	0.156041	0.0209409	0.134439	-2.90667
BpTCP7 stem	26.45		17.2233		2.91	0.133046
BpTCP7 stem	26.67		17.4433		3.13	0.114229
BpTCP7 leaf	20.14		10.7933		-3.52	11.4716	0.676347	11.3013	3.49667
BpTCP7 leaf	20.26		10.9133		-3.4	10.5561
BpTCP7 leaf	20.09		10.7433		-3.57	11.8762
BpTCP8 root	23.17		13.9233		-0.39	1.31039	0.0522966	1.25774	0.33
BpTCP8 root	23.23		13.9833		-0.33	1.25701
BpTCP8 root	23.29		14.0433		-0.27	1.20581
BpTCP8 stem	26.22		16.9933		2.68	0.156041	0.020917	0.134747	-2.90333
BpTCP8 stem	26.44		17.2133		2.9	0.133972
BpTCP8 stem	26.67		17.4433		3.13	0.114229
BpTCP8 leaf	25.37		16.0233		1.71	0.30566	0.0063337	0.300107	-1.73667
BpTCP8 leaf	25.39		16.0433		1.73	0.301452
BpTCP8 leaf	25.43		16.0833		1.77	0.293209
BpTCP9 root	36.1		26.8533		12.54	0.000167913	2.46209e-05	0.000142614	-12.79
BpTCP9 root	36.35		27.1033		12.79	0.000141197
BpTCP9 root	36.6		27.3533		13.04	0.000118732
BpTCP9 stem	36.05		26.8233		12.51	0.000171441	2.34275e-05	0.000147418	-12.74
BpTCP9 stem	36.28		27.0533		12.74	0.000146177
BpTCP9 stem	36.51		27.2833		12.97	0.000124635
BpTCP9 leaf	36.27		26.9233		12.61	0.00015996	1.17461e-05	0.000146822	-12.7367
BpTCP9 leaf	36.43		27.0833		12.77	0.000143168
BpTCP9 leaf	36.49		27.1433		12.83	0.000137336
BpTCP10 root	30.12		20.8733		6.56	0.0105985	0.00139433	0.00917015	-6.78
BpTCP10 root	30.34		21.0933		6.78	0.00909948
BpTCP10 root	30.56		21.3133		7	0.0078125
BpTCP10 stem	31.22		21.9933		7.68	0.00487629	0.000653656	0.00421085	-7.90333
BpTCP10 stem	31.44		22.2133		7.9	0.00418662
BpTCP10 stem	31.67		22.4433		8.13	0.00356965
BpTCP10 leaf	34.18		24.8333		10.52	0.000681027	0.000886158	0.00168604	-9.4
BpTCP10 leaf	32.39		23.0433		8.73	0.00235509
BpTCP10 leaf	32.61		23.2633		8.95	0.002022
BpTCP11 root	19.1		9.85333		-4.46	22.0087	2.05814	21.2298	4.40333
BpTCP11 root	19.32		10.0733		-4.24	18.8959
BpTCP11 root	19.05		9.80333		-4.51	22.7848
BpTCP11 stem	34.05		24.8233		10.51	0.000685764	9.37102e-05	0.000589671	-10.74
BpTCP11 stem	34.28		25.0533		10.74	0.000584706
BpTCP11 stem	34.51		25.2833		10.97	0.000498541
BpTCP11 leaf	35.12		25.7733		11.46	0.000354974	4.66625e-05	0.000307842	-11.6767
BpTCP11 leaf	35.33		25.9833		11.67	0.000306888
BpTCP11 leaf	35.56		26.2133		11.9	0.000261663
BpTCP12 root	36.28		27.0333		12.72	0.000148217	2.19119e-05	0.000145296	-12.76
BpTCP12 root	36.56		27.3133		13	0.00012207
BpTCP12 root	36.12		26.8733		12.56	0.000165601
BpTCP12 stem	36.46		27.2333		12.92	0.000129031	5.62818e-06	0.000134278	-12.8633
BpTCP12 stem	36.41		27.1833		12.87	0.000133581
BpTCP12 stem	36.34		27.1133		12.8	0.000140222
BpTCP12 leaf	36.1		26.7533		12.44	0.000179965	3.15208e-06	0.000180399	-12.4367
BpTCP12 leaf	36.12		26.7733		12.46	0.000177487
BpTCP12 leaf	36.07		26.7233		12.41	0.000183746
BpTCP13 root	18.12		8.87333		-5.44	43.4113	3.37239	39.7647	5.31
BpTCP13 root	18.36		9.11333		-5.2	36.7583
BpTCP13 root	18.27		9.02333		-5.29	39.1245
BpTCP13 stem	19.14		9.91333		-4.4	21.1121	1.07644	20.2248	4.33667
BpTCP13 stem	19.29		10.0633		-4.25	19.0273
BpTCP13 stem	19.18		9.95333		-4.36	20.5348
BpTCP13 leaf	18.23		8.88333		-5.43	43.1115	2.45337	45.0901	5.49333
BpTCP13 leaf	18.19		8.84333		-5.47	44.3235
BpTCP13 leaf	18.08		8.73333		-5.58	47.8352
BpTCP14 root	18.28		9.03333		-5.28	38.8542	0.993663	39.9549	5.32
BpTCP14 root	18.23		8.98333		-5.33	40.2244
BpTCP14 root	18.21		8.96333		-5.35	40.7859
BpTCP14 stem	18.24		9.01333		-5.3	39.3966	0.6989	40.1357	5.32667
BpTCP14 stem	18.19		8.96333		-5.35	40.7859
BpTCP14 stem	18.21		8.98333		-5.33	40.2244
BpTCP14 leaf	43.26		33.9133		19.6	1.25838e-06	3.9044e-08	1.30315e-06	-19.55
BpTCP14 leaf	43.18		33.8333		19.52	1.33013e-06
BpTCP14 leaf	43.19		33.8433		19.53	1.32094e-06
BpTCP15 root	24.12		14.8733		0.56	0.678302	0.0892371	0.58689	-0.78
BpTCP15 root	24.34		15.0933		0.78	0.582367
BpTCP15 root	24.56		15.3133		1	0.5
BpTCP15 stem	27.22		17.9933		3.68	0.0780207	0.0104585	0.0673737	-3.90333
BpTCP15 stem	27.44		18.2133		3.9	0.0669858
BpTCP15 stem	27.67		18.4433		4.13	0.0571145
BpTCP15 leaf	28.18		18.8333		4.52	0.0435857	0.00561931	0.0378731	-4.73333
BpTCP15 leaf	28.39		19.0433		4.73	0.0376815
BpTCP15 leaf	28.61		19.2633		4.95	0.032352
BpTCP16 root	33.12		23.8733		9.56	0.00132481	0.000174291	0.00114627	-9.78
BpTCP16 root	33.34		24.0933		9.78	0.00113744
BpTCP16 root	33.56		24.3133		10	0.000976562
BpTCP16 stem	18.29		9.06333		-5.25	38.0546	4.43565	33.9442	5.07667
BpTCP16 stem	18.43		9.20333		-5.11	34.5353
BpTCP16 stem	18.67		9.44333		-4.87	29.2426
BpTCP16 leaf	34.05		24.7033		10.39	0.000745244	5.60671e-05	0.000696871	-10.49
BpTCP16 leaf	34.28		24.9333		10.62	0.000635421
BpTCP16 leaf	34.12		24.7733		10.46	0.000709948
BpTCP17 root	22.22		12.9733		-1.34	2.53151	0.722837	1.82381	0.783333
BpTCP17 root	23.44		14.1933		-0.12	1.08673
BpTCP17 root	22.67		13.4233		-0.89	1.85318
BpTCP17 stem	19.1		9.87333		-4.44	21.7057	2.91293	18.7007	4.21333
BpTCP17 stem	19.33		10.1033		-4.21	18.507
BpTCP17 stem	19.55		10.3233		-3.99	15.8895
BpTCP17 leaf	18.22		8.87333		-5.44	43.4113	0.743888	42.7192	5.41667
BpTCP17 leaf	18.24		8.89333		-5.42	42.8137
BpTCP17 leaf	18.27		8.92333		-5.39	41.9326
BpTCP18 root	35.12		25.8733		11.56	0.000331202	4.35728e-05	0.000286567	-11.78
BpTCP18 root	35.34		26.0933		11.78	0.000284359
BpTCP18 root	35.56		26.3133		12	0.000244141
BpTCP18 stem	33.22		23.9933		9.68	0.00121907	0.000443382	0.00169907	-9.23667
BpTCP18 stem	32.44		23.2133		8.9	0.00209331
BpTCP18 stem	32.67		23.4433		9.13	0.00178483
BpTCP18 leaf	17.99		8.64333		-5.67	50.9143	6.17756	43.7884	5.44333
BpTCP18 leaf	18.32		8.97333		-5.34	40.5042
BpTCP18 leaf	18.34		8.99333		-5.32	39.9466
BpTCP19 root	36.09		26.8433		12.53	0.000169081	1.77262e-06	0.000167145	-12.5467
BpTCP19 root	36.12		26.8733		12.56	0.000165601
BpTCP19 root	36.11		26.8633		12.55	0.000166753
BpTCP19 stem	36.12		26.8933		12.58	0.000163321	2.14691e-05	0.000141636	-12.7967
BpTCP19 stem	36.33		27.1033		12.79	0.000141197
BpTCP19 stem	36.56		27.3333		13.02	0.00012039
BpTCP19 leaf	36.12		26.7733		12.46	0.000177487	3.20234e-06	0.000173854	-12.49
BpTCP19 leaf	36.17		26.8233		12.51	0.000171441
BpTCP19 leaf	36.16		26.8133		12.5	0.000172633
BpTCP20 root	41.22		31.9733		17.66	4.82848e-06	3.50285e-07	4.4419e-06	-17.7833
BpTCP20 root	41.44		32.1933		17.88	4.14556e-06
BpTCP20 root	41.37		32.1233		17.81	4.35167e-06
BpTCP20 stem	42.29		33.0633		18.75	2.26823e-06	7.29229e-08	2.28478e-06	-18.74
BpTCP20 stem	42.32		33.0933		18.78	2.22155e-06
BpTCP20 stem	42.23		33.0033		18.69	2.36455e-06
BpTCP20 leaf	40.09		30.7433		16.43	1.1326e-05	2.45142e-07	1.1539e-05	-16.4033
BpTCP20 leaf	40.07		30.7233		16.41	1.14841e-05
BpTCP20 leaf	40.03		30.6833		16.37	1.1807e-05
BpTCP21 root	34.12		24.8733		10.56	0.000662404	8.70752e-05	0.000574453	-10.7767
BpTCP21 root	34.33		25.0833		10.77	0.000572673
BpTCP21 root	34.56		25.3133		11	0.000488281
BpTCP21 stem	19.64		10.4133		-3.9	14.9285	1.21957	13.9011	3.79333
BpTCP21 stem	19.89		10.6633		-3.65	12.5533
BpTCP21 stem	19.71		10.4833		-3.83	14.2215
BpTCP21 leaf	34.19		24.8433		10.53	0.000676323	4.1426e-05	0.000692941	-10.4967
BpTCP21 leaf	34.06		24.7133		10.4	0.000740096
BpTCP21 leaf	34.22		24.8733		10.56	0.000662404
