# Supplementary material for: Systematic Analysis of the Betula platyphylla TCP Gene Family and Its Expression Profile Identifies Potential Key Candidate Genes Involved in Abiotic Stress Responses
Source: Plants (Basel). 2025 Mar 11;14(6):880. doi: 10.3390/plants14060880 (PMC11944959; doi:10.3390/plants14060880)
Supplement: Supplementary file 1 [file plants-14-00880-s001.zip › Supplementary Figure and Table/Supplementary Table S7.xlsx]

## Sheet: Sheet1
Supplementary table 7. qRT-PCR data of BpTCP gene under drought stress
Sample	Cт		ΔCt		ΔΔCt	2-ΔΔCt	SD	Average Exp. Level	-ΔΔCt
18S 0h leaf	9.18	9.15667
18S 0h leaf	9.13
18S 0h leaf	9.16
BpTCP1 0h leaf	26.0057		16.849	16.9276	-0.0786	1.05599
BpTCP1 0h leaf	26.287		17.1303		0.2027	0.868923
BpTCP1 0h leaf	25.9602		16.8035		-0.1241	1.08983	0.118981	1.00491	-1.18424e-15
BpTCP2 0h leaf	34.6902		25.5335		8.6059	0.00256665
BpTCP2 0h leaf	34.4562		25.2995		8.3719	0.00301861
BpTCP2 0h leaf	34.5732		25.4165		8.4889	0.00278347	0.000226044	0.00278958	-8.4889
BpTCP3 0h leaf	25.5234		16.3667		-0.5609	1.47519
BpTCP3 0h leaf	25.4361		16.2794		-0.6482	1.56721
BpTCP3 0h leaf	25.4846		16.3279		-0.5997	1.5154	0.0461329	1.51927	0.602933
BpTCP4 0h leaf	26.0657		16.909		-0.0186	1.01298
BpTCP4 0h leaf	26.0754		16.9187		-0.0089	1.00619
BpTCP4 0h leaf	26.0657		16.909		-0.0186	1.01298	0.00391901	1.01071	0.0153667
BpTCP5 0h leaf	30.3046		21.1479		4.2203	0.0536492
BpTCP5 0h leaf	30.4695		21.3128		4.3852	0.0478546
BpTCP5 0h leaf	30.324		21.1673		4.2397	0.0529326	0.00315905	0.0514788	-4.28173
BpTCP6 0h leaf	34.234		25.0773		8.1497	0.00352124
BpTCP6 0h leaf	34.0012		24.8445		7.9169	0.00413786
BpTCP6 0h leaf	34.0982		24.9415		8.0139	0.00386879	0.00030914	0.00384263	-8.02683
BpTCP7 0h leaf	24.3355		15.1788		-1.7488	3.36079
BpTCP7 0h leaf	24.3749		15.2182		-1.7094	3.27025
BpTCP7 0h leaf	24.3161		15.1594		-1.7682	3.40629	0.0692512	3.34577	1.74213
BpTCP8 0h leaf	25.4713		16.3146		-0.613	1.52944
BpTCP8 0h leaf	25.5877		16.431		-0.4966	1.41088
BpTCP8 0h leaf	25.7623		16.6056		-0.322	1.25006	0.140219	1.39679	0.4772
BpTCP9 0h leaf	26.2634		17.1067		0.1791	0.883254
BpTCP9 0h leaf	26.2158		17.0591		0.1315	0.912882
BpTCP9 0h leaf	26.1908		17.0342		0.10652	0.928826	0.0231259	0.90832	-0.13904
BpTCP10 0h leaf	22.5586		13.4019		-3.5257	11.5171
BpTCP10 0h leaf	22.675		13.5183		-3.4093	10.6243
BpTCP10 0h leaf	22.6519		13.4952		-3.4324	10.7958	0.473736	10.9791	3.4558
BpTCP11 0h leaf	38.786		29.6293		12.7017	0.000150109
BpTCP11 0h leaf	38.9509		29.7942		12.8666	0.000133896
BpTCP11 0h leaf	38.8442		29.6875		12.7599	0.000144174	8.203e-06	0.000142726	-12.7761
BpTCP12 0h leaf	24.9775		15.8208		-1.1068	2.15367
BpTCP12 0h leaf	24.6089		15.4522		-1.4754	2.78061
BpTCP12 0h leaf	24.7544		15.5977		-1.3299	2.51385	0.314625	2.48271	1.30403
BpTCP13 0h leaf	33.1352		23.9785		7.0509	0.00754167
BpTCP13 0h leaf	33.1964		24.0397		7.1121	0.00722844
BpTCP13 0h leaf	33.1643		24.0076		7.08	0.00739108	0.000156654	0.00738706	-7.081
BpTCP14 0h leaf	24.8832		15.7265		-1.2011	2.29915
BpTCP14 0h leaf	24.8444		15.6877		-1.2399	2.36182
BpTCP14 0h leaf	24.8638		15.7071		-1.2205	2.33027	0.0313365	2.33042	1.2205
BpTCP15 0h leaf	23.6389		14.4822		-2.4454	5.44677
BpTCP15 0h leaf	23.5613		14.4046		-2.523	5.74776
BpTCP15 0h leaf	23.6292		14.4725		-2.4551	5.48351	0.164203	5.55935	2.4745
BpTCP16 0h leaf	25.1909		16.0342		-0.8934	1.85755
BpTCP16 0h leaf	25.4237		16.267		-0.6606	1.58074
BpTCP16 0h leaf	25.2491		16.0924		-0.8352	1.7841	0.143396	1.7408	0.7964
BpTCP17 0h leaf	23.6962		14.5395		-2.3881	3.23467511327484
BpTCP17 0h leaf	23.6089		14.4522		-2.4754	5.5612145617145
BpTCP17 0h leaf	23.8223		14.6656		-2.262	4.79656	0.383682	5.19748	2.37517
BpTCP18 0h leaf	24.4131		15.2564		-1.6712	3.18479
BpTCP18 0h leaf	24.3355		15.1788		-1.7488	3.36079
BpTCP18 0h leaf	24.4034		15.2467		-1.6809	3.20628	0.0960115	3.25062	1.7003
BpTCP19 0h leaf	33.4704		24.3137		7.3861	0.00597809
BpTCP19 0h leaf	33.5286		24.3719		7.4443	0.00574173
BpTCP19 0h leaf	33.4995		24.3428		7.4152	0.00585872	0.000118184	0.00585951	-7.4152
BpTCP20 0h leaf	37.3989		28.2422		11.3146	0.000392614
BpTCP20 0h leaf	37.2922		28.1355		11.2079	0.000422752
BpTCP20 0h leaf	37.1855		28.0288		11.1012	0.000455204	3.13019e-05	0.000423523	-11.2079
BpTCP21 0h leaf	35.3337		26.177		9.2494	0.00164306
BpTCP21 0h leaf	35.3143		26.1576		9.23	0.0016653
BpTCP21 0h leaf	35.3404		26.1837		9.2561	0.00163545	1.55141e-05	0.00164794	-9.24517
18S 4h leaf	10.24	10.2133
18S 4h leaf	10.19
18S 4h leaf	10.21
BpTCP1 4h leaf	34.949		24.7356		7.80801	0.00446227
BpTCP1 4h leaf	34.929		24.7156		7.78801	0.00452456
BpTCP1 4h leaf	34.979		24.7656		7.83801	0.00437044	7.7532e-05	0.00445242	-7.81134
BpTCP2 4h leaf	34.869		24.6556		7.72801	0.0047167
BpTCP2 4h leaf	34.679		24.4656		7.53801	0.00538064
BpTCP2 4h leaf	34.659		24.4456		7.51801	0.00545575	0.000406746	0.00518436	-7.59467
BpTCP3 4h leaf	24.309		14.0956		-2.83199	7.12057
BpTCP3 4h leaf	24.269		14.0556		-2.87199	7.32076
BpTCP3 4h leaf	24.249		14.0356		-2.89199	7.42296	0.153814	7.2881	2.86533
BpTCP4 4h leaf	24.569		14.3556		-2.57199	5.94631
BpTCP4 4h leaf	24.679		14.4656		-2.46199	5.50978
BpTCP4 4h leaf	24.699		14.4856		-2.44199	5.43392	0.276541	5.63	2.49199
BpTCP5 4h leaf	34.709		24.4956		7.56801	0.00526991
BpTCP5 4h leaf	34.809		24.5956		7.66801	0.004917
BpTCP5 4h leaf	34.549		24.3356		7.40801	0.005888	0.000491499	0.0053583	-7.54801
BpTCP6 4h leaf	23.969		13.7556		-3.17199	9.01291
BpTCP6 4h leaf	23.9234		13.7101		-3.21753	9.30191
BpTCP6 4h leaf	23.929		13.7156		-3.21199	9.2663	0.157581	9.19371	3.2005
BpTCP7 4h leaf	31.029		20.8156		3.88801	0.067545
BpTCP7 4h leaf	31.289		21.0756		4.14801	0.056406
BpTCP7 4h leaf	31.139		20.9256		3.99801	0.0625864	0.00558065	0.0621792	-4.01134
BpTCP8 4h leaf	39.569		29.3556		12.428	0.000181467
BpTCP8 4h leaf	39.629		29.4156		12.488	0.000174075
BpTCP8 4h leaf	39.699		29.4856		12.558	0.00016583	7.82224e-06	0.000173791	-12.4913
BpTCP9 4h leaf	38.359		28.1456		11.218	0.000419801
BpTCP9 4h leaf	38.329		28.1156		11.188	0.000428622
BpTCP9 4h leaf	38.589		28.3756		11.448	0.000357937	3.85169e-05	0.00040212	-11.2847
BpTCP10 4h leaf	39.659		29.4456		12.518	0.000170492
BpTCP10 4h leaf	39.859		29.6456		12.718	0.000148422
BpTCP10 4h leaf	39.589		29.3756		12.448	0.000178969	1.57693e-05	0.000165961	-12.5613
BpTCP11 4h leaf	39.819		29.6056		12.678	0.000152595
BpTCP11 4h leaf	39.759		29.5456		12.618	0.000159075
BpTCP11 4h leaf	39.789		29.5756		12.648	0.000155801	3.24009e-06	0.000155824	-12.648
BpTCP12 4h leaf	35.279		25.0656		8.13801	0.0035499
BpTCP12 4h leaf	35.399		25.1856		8.25801	0.00326657
BpTCP12 4h leaf	35.519		25.3056		8.37801	0.00300586	0.000272098	0.00327411	-8.25801
BpTCP13 4h leaf	35.949		25.7356		8.80801	0.00223114
BpTCP13 4h leaf	35.069		24.8556		7.92801	0.00410613
BpTCP13 4h leaf	35.939		25.7256		8.79801	0.00224665	0.00107807	0.00286131	-8.51134
BpTCP14 4h leaf	36.779		26.5656		9.63801	0.00125508
BpTCP14 4h leaf	36.749		26.5356		9.60801	0.00128145
BpTCP14 4h leaf	36.769		26.5556		9.62801	0.00126381	1.34346e-05	0.00126678	-9.62467
BpTCP15 4h leaf	24.0659		13.8526		-3.07507	8.42729
BpTCP15 4h leaf	24.059		13.8456		-3.08199	8.46784
BpTCP15 4h leaf	24.029		13.8156		-3.11199	8.64577	0.116212	8.51363	3.08969
BpTCP16 4h leaf	32.079		21.8656		4.93801	0.0326221
BpTCP16 4h leaf	32.029		21.8156		4.88801	0.0337725
BpTCP16 4h leaf	31.929		21.7156		4.78801	0.0361965	0.00182462	0.034197	-4.87134
BpTCP17 4h leaf	23.119		12.9056		-4.02199	16.2458
BpTCP17 4h leaf	23.119		12.9056		-4.02199	16.2458
BpTCP17 4h leaf	23.069		12.8556		-4.07199	16.8187	0.330768	16.4368	4.03866
BpTCP18 4h leaf	33.779		23.5656		6.63801	0.0100406
BpTCP18 4h leaf	33.859		23.6456		6.71801	0.00949902
BpTCP18 4h leaf	33.829		23.6156		6.68801	0.00969861	0.000273911	0.00974609	-6.68134
BpTCP19 4h leaf	35.139		24.9256		7.99801	0.00391165
BpTCP19 4h leaf	35.089		24.8756		7.94801	0.0040496
BpTCP19 4h leaf	35.119		24.9056		7.97801	0.00396626	6.94691e-05	0.00397583	-7.97467
BpTCP20 4h leaf	38.249		28.0356		11.108	0.000453061
BpTCP20 4h leaf	38.159		27.9456		11.018	0.000482225
BpTCP20 4h leaf	38.089		27.8756		10.948	0.000506199	2.66113e-05	0.000480495	-11.0247
BpTCP21 4h leaf	24.919		14.7056		-2.22199	4.66538
BpTCP21 4h leaf	24.859		14.6456		-2.28199	4.8635
BpTCP21 4h leaf	24.879		14.6656		-2.26199	4.79654	0.100778	4.77514	2.25533
18S 8h leaf	9.74	9.80333
18S 8h leaf	9.89
18S 8h leaf	9.78
BpTCP1 8h leaf	38.84		29.0367		12.109	0.000226369
BpTCP1 8h leaf	38.79		28.9867		12.059	0.000234352
BpTCP1 8h leaf	38.88		29.0767		12.149	0.000220179	7.10537e-06	0.000226967	-12.1057
BpTCP2 8h leaf	39.96		30.1567		13.229	0.000104151
BpTCP2 8h leaf	39.51		29.7067		12.779	0.000142275
BpTCP2 8h leaf	39.73		29.9267		12.999	0.000122152	1.90716e-05	0.000122859	-13.0024
BpTCP3 8h leaf	26.6		16.7967		-0.130967	1.09503
BpTCP3 8h leaf	26.83		17.0267		0.0990333	0.933658
BpTCP3 8h leaf	26.73		16.9267		-0.000966667	1.00067	0.0810696	1.00979	0.0109667
BpTCP4 8h leaf	21.93		12.1267		-4.80097	27.8763
BpTCP4 8h leaf	21.89		12.0867		-4.84097	28.66
BpTCP4 8h leaf	21.91		12.1067		-4.82097	28.2654	0.391858	28.2672	4.82097
BpTCP5 8h leaf	39.64		29.8367		12.909	0.000130015
BpTCP5 8h leaf	39.43		29.6267		12.699	0.000150387
BpTCP5 8h leaf	39.83		30.0267		13.099	0.000113972	1.82503e-05	0.000131458	-12.9024
BpTCP6 8h leaf	25.38		15.5767		-1.35097	2.55083
BpTCP6 8h leaf	25.24		15.4367		-1.49097	2.81077
BpTCP6 8h leaf	25.47		15.6667		-1.26097	2.39656	0.20934	2.58605	1.36763
BpTCP7 8h leaf	25.67		15.8667		-1.06097	2.08633
BpTCP7 8h leaf	25.59		15.7867		-1.14097	2.20529
BpTCP7 8h leaf	25.64		15.8367		-1.09097	2.13017	0.0601608	2.14059	1.09763
BpTCP8 8h leaf	26.38		16.5767		-0.350967	1.27541
BpTCP8 8h leaf	26.34		16.5367		-0.390967	1.31127
BpTCP8 8h leaf	26.33		16.5267		-0.400967	1.32039	0.0237763	1.30236	0.380967
BpTCP9 8h leaf	26.07		16.2667		-0.660967	1.58114
BpTCP9 8h leaf	26.2		16.3967		-0.530967	1.4449
BpTCP9 8h leaf	26.07		16.2667		-0.660967	1.58114	0.0786609	1.53573	0.617633
BpTCP10 8h leaf	37.79		27.9867		11.059	0.000468705
BpTCP10 8h leaf	37.64		27.8367		10.909	0.00052006
BpTCP10 8h leaf	37.77		27.9667		11.039	0.000475248	2.79536e-05	0.000488004	-11.0024
BpTCP11 8h leaf	39.29		29.4867		12.559	0.000165712
BpTCP11 8h leaf	39.19		29.3867		12.459	0.000177606
BpTCP11 8h leaf	39.37		29.5667		12.639	0.000156773	1.04512e-05	0.000166697	-12.5524
BpTCP12 8h leaf	24.56		14.7567		-2.17097	4.50325
BpTCP12 8h leaf	24.51		14.7067		-2.22097	4.66206
BpTCP12 8h leaf	24.47		14.6667		-2.26097	4.79313	0.145159	4.65281	2.21763
BpTCP13 8h leaf	38.9		29.0967		12.169	0.000217148
BpTCP13 8h leaf	38.57		28.7667		11.839	0.000272958
BpTCP13 8h leaf	38.24		28.4367		11.509	0.000343112	6.31179e-05	0.000277739	-11.839
BpTCP14 8h leaf	26.49		16.6867		-0.240967	1.18178
BpTCP14 8h leaf	26.57		16.7667		-0.160967	1.11804
BpTCP14 8h leaf	26.46		16.6567		-0.270967	1.20662	0.0456926	1.16881	0.2243
BpTCP15 8h leaf	25.7		15.8967		-1.03097	2.04339
BpTCP15 8h leaf	25.67		15.8667		-1.06097	2.08633
BpTCP15 8h leaf	25.73		15.9267		-1.00097	2.00134	0.042495	2.04369	1.03097
BpTCP16 8h leaf	25.61		15.8067		-1.12097	2.17493
BpTCP16 8h leaf	25.51		15.7067		-1.22097	2.33103
BpTCP16 8h leaf	25.71		15.9067		-1.02097	2.02928	0.150905	2.17841	1.12097
BpTCP17 8h leaf	22.82		13.0167		-3.91097	15.0424
BpTCP17 8h leaf	22.84		13.0367		-3.89097	14.8353
BpTCP17 8h leaf	22.79		12.9867		-3.94097	15.3585	0.263469	15.0788	3.9143
BpTCP18 8h leaf	28.21		18.4067		1.47903	0.358729
BpTCP18 8h leaf	28.09		18.2867		1.35903	0.389843
BpTCP18 8h leaf	28.15		18.3467		1.41903	0.373963	0.0155583	0.374178	-1.41903
BpTCP19 8h leaf	39.46		29.6567		12.729	0.000147292
BpTCP19 8h leaf	39.56		29.7567		12.829	0.000137428
BpTCP19 8h leaf	39.43		29.6267		12.699	0.000150387	6.76753e-06	0.000145036	-12.7524
BpTCP20 8h leaf	38.61		28.8067		11.879	0.000265494
BpTCP20 8h leaf	38.56		28.7567		11.829	0.000274857
BpTCP20 8h leaf	38.68		28.8767		11.949	0.00025292	1.10076e-05	0.000264423	-11.8857
BpTCP21 8h leaf	22.93		13.1267		-3.80097	13.9381
BpTCP21 8h leaf	22.76		12.9567		-3.97097	15.6812
BpTCP21 8h leaf	22.88		13.0767		-3.85097	14.4297	0.898733	14.683	3.8743
18S 12h leaf	9.76	9.76667
18S 12h leaf	9.75
18S 12h leaf	9.79
BpTCP1 12h leaf	37.1		27.3333		10.4057	0.000737178
BpTCP1 12h leaf	37.46		27.6933		10.7657	0.000574383
BpTCP1 12h leaf	37.39		27.6233		10.6957	0.000602939	8.69268e-05	0.000638167	-10.6224
BpTCP2 12h leaf	32.38		22.6133		5.6857	0.0194283
BpTCP2 12h leaf	32.49		22.7233		5.7957	0.018002
BpTCP2 12h leaf	32.42		22.6533		5.7257	0.018897	0.000720821	0.0187757	-5.7357
BpTCP3 12h leaf	38.87		29.1033		12.1757	0.000216147
BpTCP3 12h leaf	38.83		29.0633		12.1357	0.000222224
BpTCP3 12h leaf	38.91		29.1433		12.2157	0.000210236	5.99383e-06	0.000216202	-12.1757
BpTCP4 12h leaf	20.71		10.9433		-5.9843	63.3073
BpTCP4 12h leaf	20.81		11.0433		-5.8843	59.0678
BpTCP4 12h leaf	20.77		11.0033		-5.9243	60.7284	2.13626	61.0345	5.93097
BpTCP5 12h leaf	30.38		20.6133		3.6857	0.077713
BpTCP5 12h leaf	30.44		20.6733		3.7457	0.0745473
BpTCP5 12h leaf	30.24		20.4733		3.5457	0.0856324	0.00570988	0.0792976	-3.65903
BpTCP6 12h leaf	20.92		11.1533		-5.7743	54.7315
BpTCP6 12h leaf	20.93		11.1633		-5.7643	54.3535
BpTCP6 12h leaf	20.9		11.1333		-5.7943	55.4955	0.581809	54.8602	5.77763
BpTCP7 12h leaf	25.45		15.6833		-1.2443	2.36904
BpTCP7 12h leaf	25.48		15.7133		-1.2143	2.32028
BpTCP7 12h leaf	25.41		15.6433		-1.2843	2.43564	0.057908	2.37499	1.24763
BpTCP8 12h leaf	24.84		15.0733		-1.8543	3.61576
BpTCP8 12h leaf	24.81		15.0433		-1.8843	3.69174
BpTCP8 12h leaf	24.78		15.0133		-1.9143	3.76931	0.0767744	3.69227	1.8843
BpTCP9 12h leaf	22.54		12.7733		-4.1543	17.8061
BpTCP9 12h leaf	22.53		12.7633		-4.1643	17.93
BpTCP9 12h leaf	22.65		12.8833		-4.0443	16.4989	0.792876	17.4117	4.12097
BpTCP10 12h leaf	35.45		25.6833		8.7557	0.00231351
BpTCP10 12h leaf	35.37		25.6033		8.6757	0.00244542
BpTCP10 12h leaf	35.41		25.6433		8.7157	0.00237855	6.59581e-05	0.00237916	-8.7157
BpTCP11 12h leaf	38.12		28.3533		11.4257	0.000363514
BpTCP11 12h leaf	38.08		28.3133		11.3857	0.000373734
BpTCP11 12h leaf	38.13		28.3633		11.4357	0.000361003	6.74316e-06	0.000366084	-11.4157
BpTCP12 12h leaf	37.59		27.8233		10.8957	0.000524889
BpTCP12 12h leaf	37.62		27.8533		10.9257	0.000514087
BpTCP12 12h leaf	37.58		27.8133		10.8857	0.00052854	7.51555e-06	0.000522505	-10.9024
BpTCP13 12h leaf	39.83		30.0633		13.1357	0.000111112
BpTCP13 12h leaf	39.72		29.9533		13.0257	0.000119915
BpTCP13 12h leaf	39.66		29.8933		12.9657	0.000125007	7.02984e-06	0.000118678	-13.0424
BpTCP14 12h leaf	33.35		23.5833		6.6557	0.00991824
BpTCP14 12h leaf	33.39		23.6233		6.6957	0.00964703
BpTCP14 12h leaf	33.41		23.6433		6.7157	0.00951421	0.000205927	0.00969316	-6.68903
BpTCP15 12h leaf	21.17		11.4033		-5.5243	46.0235
BpTCP15 12h leaf	21.14		11.3733		-5.5543	46.9906
BpTCP15 12h leaf	21.11		11.3433		-5.5843	47.978	0.97723	46.9974	5.5543
BpTCP16 12h leaf	24.14		14.3733		-2.5543	5.87382
BpTCP16 12h leaf	24.11		14.3433		-2.5843	5.99725
BpTCP16 12h leaf	24.09		14.3233		-2.6043	6.08096	0.104202	5.98401	2.58097
BpTCP17 12h leaf	20.75		10.9833		-5.9443	61.5762
BpTCP17 12h leaf	20.71		10.9433		-5.9843	63.3073
BpTCP17 12h leaf	20.77		11.0033		-5.9243	60.7284	1.31442	61.8706	5.95097
BpTCP18 12h leaf	20.64		10.8733		-6.0543	66.4547
BpTCP18 12h leaf	20.74		10.9733		-5.9543	62.0045
BpTCP18 12h leaf	20.69		10.9233		-6.0043	64.191	2.22525	64.2167	6.0043
BpTCP19 12h leaf	35.34		25.5733		8.6457	0.00249681
BpTCP19 12h leaf	35.31		25.5433		8.6157	0.00254927
BpTCP19 12h leaf	35.24		25.4733		8.5457	0.00267601	9.21321e-05	0.00257403	-8.60237
BpTCP20 12h leaf	37.9		28.1333		11.2057	0.000423397
BpTCP20 12h leaf	37.93		28.1633		11.2357	0.000414684
BpTCP20 12h leaf	37.87		28.1033		11.1757	0.000432294	8.80509e-06	0.000423458	-11.2057
BpTCP21 12h leaf	20.76		10.9933		-5.9343	61.1508
BpTCP21 12h leaf	20.79		11.0233		-5.9043	59.8924
BpTCP21 12h leaf	20.81		11.0433		-5.8843	59.0678	1.04902	60.037	5.90763
18S 24h leaf	8.48	8.55667
18S 24h leaf	8.65
18S 24h leaf	8.54
BpTCP1 24h leaf	36.14		27.5833		10.6557	0.00061989
BpTCP1 24h leaf	36.23		27.6733		10.7457	0.000582401
BpTCP1 24h leaf	36.17		27.6133		10.6857	0.000607133	1.90607e-05	0.000603141	-10.6957
BpTCP2 24h leaf	36.72		28.1633		11.2357	0.000414684
BpTCP2 24h leaf	36.64		28.0833		11.1557	0.000438328
BpTCP2 24h leaf	36.92		28.3633		11.4357	0.000361003	3.96229e-05	0.000404672	-11.2757
BpTCP3 24h leaf	19.82		11.2633		-5.6643	50.7136
BpTCP3 24h leaf	19.83		11.2733		-5.6543	50.3633
BpTCP3 24h leaf	19.89		11.3333		-5.5943	48.3117	1.29749	49.7962	5.63763
BpTCP4 24h leaf	21.08		12.5233		-4.4043	21.1751
BpTCP4 24h leaf	21.06		12.5033		-4.4243	21.4707
BpTCP4 24h leaf	21.01		12.4533		-4.4743	22.2279	0.542981	21.6246	4.4343
BpTCP5 24h leaf	38.4		29.8433		12.9157	0.000129416
BpTCP5 24h leaf	38.45		29.8933		12.9657	0.000125007
BpTCP5 24h leaf	38.5		29.9433		13.0157	0.000120749	4.33351e-06	0.000125057	-12.9657
BpTCP6 24h leaf	20.12		11.5633		-5.3643	41.1922
BpTCP6 24h leaf	20.18		11.6233		-5.3043	39.5142
BpTCP6 24h leaf	20.14		11.5833		-5.3443	40.6251	0.85356	40.4439	5.33763
BpTCP7 24h leaf	25.15		16.5933		-0.3343	1.26077
BpTCP7 24h leaf	25.16		16.6033		-0.3243	1.25206
BpTCP7 24h leaf	25.13		16.5733		-0.3543	1.27837	0.0134022	1.26373	0.337633
BpTCP8 24h leaf	37.48		28.9233		11.9957	0.000244869
BpTCP8 24h leaf	37.57		29.0133		12.0857	0.00023006
BpTCP8 24h leaf	37.56		29.0033		12.0757	0.000231661	8.12754e-06	0.00023553	-12.0524
BpTCP9 24h leaf	25.21		16.6533		-0.2743	1.20941
BpTCP9 24h leaf	25.26		16.7033		-0.2243	1.16821
BpTCP9 24h leaf	25.23		16.6733		-0.2543	1.19276	0.0207242	1.19012	0.250967
BpTCP10 24h leaf	36.46		27.9033		10.9757	0.000496575
BpTCP10 24h leaf	36.51		27.9533		11.0257	0.00047966
BpTCP10 24h leaf	36.55		27.9933		11.0657	0.000466544	1.50557e-05	0.000480926	-11.0224
BpTCP11 24h leaf	37.19		28.6333		11.7057	0.000299387
BpTCP11 24h leaf	37.21		28.6533		11.7257	0.000295265
BpTCP11 24h leaf	37.23		28.6733		11.7457	0.0002912	4.09341e-06	0.000295284	-11.7257
BpTCP12 24h leaf	24.52		15.9633		-0.9643	1.95112
BpTCP12 24h leaf	24.37		15.8133		-1.1143	2.1649
BpTCP12 24h leaf	24.45		15.8933		-1.0343	2.04812	0.107044	2.05471	1.03763
BpTCP13 24h leaf	37.29		28.7333		11.8057	0.000279338
BpTCP13 24h leaf	37.26		28.7033		11.7757	0.000285208
BpTCP13 24h leaf	37.39		28.8333		11.9057	0.000260632	1.28346e-05	0.000275059	-11.829
BpTCP14 24h leaf	25.36		16.8033		-0.1243	1.08998
BpTCP14 24h leaf	25.41		16.8533		-0.0743	1.05285
BpTCP14 24h leaf	25.33		16.7733		-0.1543	1.11288	0.0302954	1.08524	0.117633
BpTCP15 24h leaf	23.07		14.5133		-2.4143	5.33061
BpTCP15 24h leaf	23.16		14.6033		-2.3243	5.00823
BpTCP15 24h leaf	22.97		14.4133		-2.5143	5.7132	0.352917	5.35068	2.41763
BpTCP16 24h leaf	25.11		16.5533		-0.3743	1.29621
BpTCP16 24h leaf	25.01		16.4533		-0.4743	1.38924
BpTCP16 24h leaf	25.06		16.5033		-0.4243	1.34192	0.0465191	1.34246	0.4243
BpTCP17 24h leaf	19.55		10.9933		-5.9343	61.1508
BpTCP17 24h leaf	19.48		10.9233		-6.0043	64.191
BpTCP17 24h leaf	19.49		10.9333		-5.9943	63.7476	1.6423	63.0298	5.97763
BpTCP18 24h leaf	20.13		11.5733		-5.3543	40.9077
BpTCP18 24h leaf	20.11		11.5533		-5.3743	41.4787
BpTCP18 24h leaf	20.12		11.5633		-5.3643	41.1922	0.285526	41.1929	5.3643
BpTCP19 24h leaf	38.33		29.7733		12.8457	0.00013585
BpTCP19 24h leaf	38.29		29.7333		12.8057	0.000139669
BpTCP19 24h leaf	38.25		29.6933		12.7657	0.000143596	3.87307e-06	0.000139705	-12.8057
BpTCP20 24h leaf	37.7		29.1433		12.2157	0.000210236
BpTCP20 24h leaf	37.74		29.1833		12.2557	0.000204487
BpTCP20 24h leaf	37.68		29.1233		12.1957	0.000213171	4.4172e-06	0.000209298	-12.2224
BpTCP21 24h leaf	20.12		11.5633		-5.3643	41.1922
BpTCP21 24h leaf	20.17		11.6133		-5.3143	39.7891
BpTCP21 24h leaf	20.26		11.7033		-5.2243	37.3827	1.92663	39.4547	5.30097
