# Supplementary material for: Systematic Analysis of the Betula platyphylla TCP Gene Family and Its Expression Profile Identifies Potential Key Candidate Genes Involved in Abiotic Stress Responses
Source: Plants (Basel). 2025 Mar 11;14(6):880. doi: 10.3390/plants14060880 (PMC11944959; doi:10.3390/plants14060880)
Supplement: Supplementary file 1 [file plants-14-00880-s001.zip › Supplementary Figure and Table/Supplementary Table S8.xlsx]

## Sheet: Sheet1
Supplementary table 8. qRT-PCR data of BpTCP gene under high temperature stress
Sample	Cт		ΔCt		ΔΔCt	2-ΔΔCt	SD	Average Exp. Level	-ΔΔCt
18S 0h leaf	9.74	9.71333
18S 0h leaf	9.68
18S 0h leaf	9.72
BpTCP1 0h leaf	26.23		16.5167	16.8167	-0.3	1.23114
BpTCP1 0h leaf	26.24		16.5267		-0.29	1.22264
BpTCP1 0h leaf	27.21		17.4067		0.59	0.664343	0.324816	1.03938	1.18424e-15
BpTCP2 0h leaf	34.18		24.4667		7.65	0.00497875
BpTCP2 0h leaf	34.47		24.7567		7.94	0.00407213
BpTCP2 0h leaf	34.67		24.9567		8.14	0.003545	0.0007252	0.00419863	-7.91
BpTCP3 0h leaf	26.47		16.7567		-0.06	1.04247
BpTCP3 0h leaf	26.28		16.5667		-0.25	1.18920711500272
BpTCP3 0h leaf	26.25		16.5367		-0.28	1.21419	0.0927796	1.14862	0.196667
BpTCP4 0h leaf	25.21		15.4967		-1.32	2.49666
BpTCP4 0h leaf	25.19		15.4767		-1.34	2.53151
BpTCP4 0h leaf	25.15		15.4367		-1.38	2.60268	0.0540381	2.54362	1.34667
BpTCP5 0h leaf	36.56		26.8467		10.03	0.000956465
BpTCP5 0h leaf	36.49		26.7767		9.96	0.00100402
BpTCP5 0h leaf	36.39		26.6767		9.86	0.00107608	6.02241e-05	0.00101219	-9.95
BpTCP6 0h leaf	35.95		26.2367		9.42	0.00145981
BpTCP6 0h leaf	35.94		26.2267		9.41	0.00146997
BpTCP6 0h leaf	35.87		26.1567		9.34	0.00154305	4.54097e-05	0.00149094	-9.39
BpTCP7 0h leaf	24.17		14.4567		-2.36	5.1337
BpTCP7 0h leaf	24.15		14.4367		-2.38	5.20537
BpTCP7 0h leaf	24.14		14.4267		-2.39	5.24157	0.0548977	5.19355	2.37667
BpTCP8 0h leaf	39.13		29.4167		12.6	0.000161073
BpTCP8 0h leaf	39.29		29.5767		12.76	0.000144164
BpTCP8 0h leaf	39.35		29.6367		12.82	0.000138291	1.18278e-05	0.000147843	-12.7267
BpTCP9 0h leaf	28.58		18.8667		2.05	0.241484
BpTCP9 0h leaf	28.42		18.7067		1.89	0.269807
BpTCP9 0h leaf	28.52		18.8067		1.99	0.251739	0.01434	0.254343	-1.97667
BpTCP10 0h leaf	37.26		27.5467		10.73	0.000588773
BpTCP10 0h leaf	37.35		27.6367		10.82	0.000553166
BpTCP10 0h leaf	37.18		27.4667		10.65	0.000622344	3.4594e-05	0.000588094	-10.7333
BpTCP11 0h leaf	36.5		26.7867		9.97	0.000997082
BpTCP11 0h leaf	36.56		26.8467		10.03	0.000956465
BpTCP11 0h leaf	36.65		26.9367		10.12	0.000898621	4.94812e-05	0.000950723	-10.04
BpTCP12 0h leaf	39.98		30.2667		13.45	8.93607e-05
BpTCP12 0h leaf	39.05		29.3367		12.52	0.000170257
BpTCP12 0h leaf	39.08		29.3667		12.55	0.000166753	4.57275e-05	0.000142123	-12.84
BpTCP13 0h leaf	34.26		24.5467		7.73	0.00471019
BpTCP13 0h leaf	34.26		24.5467		7.73	0.00471019
BpTCP13 0h leaf	34.25		24.5367		7.72	0.00474295	1.89151e-05	0.00472111	-7.72667
BpTCP14 0h leaf	29.83		20.1167		3.3	0.101532
BpTCP14 0h leaf	29.77		20.0567		3.24	0.105843
BpTCP14 0h leaf	29.86		20.1467		3.33	0.0994421	0.0032642	0.102272	-3.29
BpTCP15 0h leaf	38.48		28.7667		11.95	0.00025275
BpTCP15 0h leaf	38.57		28.8567		12.04	0.000237465
BpTCP15 0h leaf	38.51		28.7966666666667		11.98	0.000247549	7.7717e-06	0.000245921	-11.99
BpTCP16 0h leaf	26.39		16.6767		-0.14	1.10191
BpTCP16 0h leaf	26.58		16.8667		0.05	0.965936
BpTCP16 0h leaf	26.49		16.7767		-0.04	1.02811	0.068067	1.03199	0.0433333
BpTCP17 0h leaf	26.51		16.7967		-0.02	1.01396
BpTCP17 0h leaf	26.53		16.8167		-2.84217e-14	1
BpTCP17 0h leaf	26.52		16.8067		-0.01	1.00696	0.00697975	1.00697	0.01
BpTCP18 0h leaf	26.42		16.7067		-0.11	1.07923
BpTCP18 0h leaf	26.46		16.7467		-0.07	1.04972
BpTCP18 0h leaf	26.44		16.7267		-0.09	1.06437	0.0147559	1.06444	0.09
BpTCP19 0h leaf	30.11		20.3967		3.58	0.0836205
BpTCP19 0h leaf	29.74		20.0267		3.21	0.108067
BpTCP19 0h leaf	29.9		20.1867		3.37	0.0967228	0.0122339	0.0961368	-3.38667
BpTCP20 0h leaf	39.48		29.7667		12.95	0.000126375
BpTCP20 0h leaf	39.52		29.8067		12.99	0.000122919
BpTCP20 0h leaf	39.49		29.7767		12.96	0.000125502	1.79699e-06	0.000124932	-12.9667
BpTCP21 0h leaf	26.38		16.6667		-0.15	1.10957
BpTCP21 0h leaf	26.39		16.6767		-0.14	1.10191
BpTCP21 0h leaf	26.37		16.6567		-0.16	1.11729	0.00769103	1.10959	0.15
18S 4h leaf	9.23	9.22667
18S 4h leaf	9.21
18S 4h leaf	9.24
BpTCP1 4h leaf	27.695		18.4683		1.65167	0.318272
BpTCP1 4h leaf	27.575		18.3483		1.53167	0.345878
BpTCP1 4h leaf	27.395		18.1683		1.35167	0.391839	0.0371632	0.351996	-1.51167
BpTCP2 4h leaf	38.565		29.3383		12.5217	0.00017006
BpTCP2 4h leaf	38.505		29.2783		12.4617	0.000177282
BpTCP2 4h leaf	38.475		29.2483		12.4317	0.000181007	5.5657e-06	0.000176116	-12.4717
BpTCP3 4h leaf	22.465		13.2383		-3.57833	11.945
BpTCP3 4h leaf	22.465		13.2383		-3.57833	11.945
BpTCP3 4h leaf	22.465		13.2383		-3.57833	11.945	0	11.945	3.57833
BpTCP4 4h leaf	24.515		15.2883		-1.52833	2.88452
BpTCP4 4h leaf	24.525		15.2983		-1.51833	2.8646
BpTCP4 4h leaf	24.395		15.1683		-1.64833	3.13471	0.150528	2.96128	1.565
BpTCP5 4h leaf	30.475		21.2483		4.43167	0.0463378
BpTCP5 4h leaf	30.475		21.2483		4.43167	0.0463378
BpTCP5 4h leaf	30.395		21.1683		4.35167	0.0489799	0.00152541	0.0472185	-4.405
BpTCP6 4h leaf	35.575		26.3483		9.53167	0.00135108
BpTCP6 4h leaf	35.685		26.4583		9.64167	0.0012519
BpTCP6 4h leaf	35.615		26.3883		9.57167	0.00131414	5.01275e-05	0.00130571	-9.58167
BpTCP7 4h leaf	22.165		12.9383		-3.87833	14.706
BpTCP7 4h leaf	22.155		12.9283		-3.88833	14.8083
BpTCP7 4h leaf	22.145		12.9183		-3.89833	14.9113	0.102644	14.8085	3.88833
BpTCP8 4h leaf	25.1405		15.9138		-0.902833	1.86973
BpTCP8 4h leaf	25.685		16.4583		-0.358333	1.28194
BpTCP8 4h leaf	25.615		16.3883		-0.428333	1.34568	0.322541	1.49912	0.563167
BpTCP9 4h leaf	26.375		17.1483		0.331667	0.794618
BpTCP9 4h leaf	26.375		17.1483		0.331667	0.794618
BpTCP9 4h leaf	26.405		17.1783		0.361667	0.778265	0.00944141	0.789167	-0.341667
BpTCP10 4h leaf	37.815		28.5883		11.7717	0.000286006
BpTCP10 4h leaf	37.785		28.5583		11.7417	0.000292016
BpTCP10 4h leaf	37.775		28.5483		11.7317	0.000294047	4.18119e-06	0.000290689	-11.7483
BpTCP11 4h leaf	34.275		25.0483		8.23167	0.00332676
BpTCP11 4h leaf	34.915		25.6883		8.87167	0.00213482
BpTCP11 4h leaf	34.165		24.9383		8.12167	0.00359033	0.00077553	0.00301731	-8.40833
BpTCP12 4h leaf	38.395		29.1683		12.3517	0.000191328
BpTCP12 4h leaf	38.295		29.0683		12.2517	0.00020506
BpTCP12 4h leaf	38.195		28.9683		12.1517	0.000219778	1.42279e-05	0.000205388	-12.2517
BpTCP13 4h leaf	34.865		25.6383		8.82167	0.00221011
BpTCP13 4h leaf	34.625		25.3983		8.58167	0.00261012
BpTCP13 4h leaf	34.775		25.5483		8.73167	0.00235237	0.000202766	0.00239087	-8.71167
BpTCP14 4h leaf	37.925		28.6983		11.8817	0.00026501
BpTCP14 4h leaf	37.935		28.7083		11.8917	0.000263179
BpTCP14 4h leaf	37.965		28.7383		11.9217	0.000257763	3.7683e-06	0.000261984	-11.8983
BpTCP15 4h leaf	25.225		15.9983		-0.818333	1.76337
BpTCP15 4h leaf	25.255		16.0283		-0.788333	1.72708
BpTCP15 4h leaf	25.265		16.0383		-0.778333	1.71515	0.0251143	1.7352	0.795
BpTCP16 4h leaf	35.785		26.5583		9.74167	0.00116806
BpTCP16 4h leaf	35.665		26.4383		9.62167	0.00126937
BpTCP16 4h leaf	35.545		26.3183		9.50167	0.00137947	0.000105736	0.0012723	-9.62167
BpTCP17 4h leaf	21.305		12.0783		-4.73833	26.692
BpTCP17 4h leaf	21.335		12.1083		-4.70833	26.1426
BpTCP17 4h leaf	21.345		12.1183		-4.69833	25.9621	0.380153	26.2656	4.715
BpTCP18 4h leaf	21.425		12.1983		-4.61833	24.5616
BpTCP18 4h leaf	21.405		12.1783		-4.63833	24.9045
BpTCP18 4h leaf	21.4095		12.1828		-4.63383	24.8269	0.179797	24.7643	4.63017
BpTCP19 4h leaf	36.455		27.2283		10.4117	0.000734135
BpTCP19 4h leaf	36.955		27.7283		10.9117	0.000519112
BpTCP19 4h leaf	36.805		27.5783		10.7617	0.000575991	0.000111415	0.000609746	-10.695
BpTCP20 4h leaf	26.105		16.8783		0.0616667	0.958157
BpTCP20 4h leaf	26.205		16.9783		0.161667	0.893992
BpTCP20 4h leaf	26.225		16.9983		0.181667	0.881684	0.0410623	0.911277	-0.135
BpTCP21 4h leaf	27.615		18.3883		1.57167	0.33642
BpTCP21 4h leaf	27.625		18.3983		1.58167	0.334096
BpTCP21 4h leaf	27.635		18.4083		1.59167	0.331788	0.0023158	0.334101	-1.58167
18S8h leaf	9.43	9.36667
18S8h leaf	9.3
18S8h leaf	9.37
BpTCP1 8h leaf	38.9122		29.5455		12.7289	0.000147309
BpTCP1 8h leaf	38.9486		29.5819		12.7653	0.000143639
BpTCP1 8h leaf	38.9804		29.6137		12.7971	0.000140507	3.40438e-06	0.000143818	-12.7637
BpTCP2 8h leaf	24.2344		14.8677		-1.94893	3.86089
BpTCP2 8h leaf	24.1814		14.8147		-2.00193	4.00536
BpTCP2 8h leaf	24.0966		14.7299		-2.08673	4.24785	0.195539	4.03804	2.01253
BpTCP3 8h leaf	33.3412		23.9745		7.15787	0.00700273
BpTCP38h leaf	33.3306		23.9639		7.14727	0.00705437
BpTCP38h leaf	33.3306		23.9639		7.14727	0.00705437	2.9815e-05	0.00703716	-7.1508
BpTCP48h leaf	25.3764		16.0097		-0.806933	1.74949
BpTCP48h leaf	25.5142		16.1475		-0.669133	1.59012
BpTCP48h leaf	25.5566		16.1899		-0.626733	1.54406	0.107795	1.62789	0.700933
BpTCP58h leaf	21.8564		12.4897		-4.32693	20.0695
BpTCP58h leaf	21.8956		12.5289		-4.28773	19.5315
BpTCP58h leaf	21.8808		12.5141		-4.30253	19.7329	0.271803	19.778	4.30573
BpTCP68h leaf	36.2096		26.8429		10.0263	0.000958943
BpTCP68h leaf	35.987		26.6203		9.80367	0.00111893
BpTCP68h leaf	36.3474		26.9807		10.1641	0.000871588	0.000125435	0.000983153	-9.998
BpTCP78h leaf	22.2302		12.8635		-3.95313	15.4886
BpTCP78h leaf	22.2044		12.8377		-3.97893	15.7681
BpTCP78h leaf	22.2278		12.8611		-3.95553	15.5144	0.154451	15.5903	3.96253
BpTCP88h leaf	22.142		12.7753		-4.04133	16.465
BpTCP88h leaf	22.101		12.7343		-4.08233	16.9397
BpTCP88h leaf	22.1374		12.7707		-4.04593	16.5176	0.260182	16.6408	4.05653
BpTCP98h leaf	26.659		17.2923		0.475667	0.719134
BpTCP98h leaf	26.6802		17.3135		0.496867	0.708644
BpTCP98h leaf	26.712		17.3453		0.528667	0.693195	0.0130484	0.706991	-0.5004
BpTCP108h leaf	36.4646		27.0979		10.2813	0.000803582
BpTCP108h leaf	36.507		27.1403		10.3237	0.000780309
BpTCP108h leaf	36.4646		27.0979		10.2813	0.000803582	1.34368e-05	0.000795825	-10.2954
BpTCP118h leaf	38.0048		28.6381		11.8215	0.000276302
BpTCP118h leaf	38.9836		29.6169		12.8003	0.000140196
BpTCP118h leaf	38.9942		29.6275		12.8109	0.00013917	7.88787e-05	0.000185223	-12.4775
BpTCP128h leaf	37.878		28.5113		11.6947	0.000301686
BpTCP128h leaf	37.0158		27.6491		10.8325	0.000548407
BpTCP128h leaf	37.9946		28.6279		11.8113	0.000278262	0.000149665	0.000376118	-11.4461
BpTCP138h leaf	36.8774		27.5107		10.6941	0.000603622
BpTCP138h leaf	36.9198		27.5531		10.7365	0.00058614
BpTCP138h leaf	36.9728		27.6061		10.7895	0.000564998	1.9341e-05	0.00058492	-10.74
BpTCP148h leaf	23.5108		14.1441		-2.67253	6.37548
BpTCP148h leaf	24.5602		15.1935		-1.62313	3.08043
BpTCP148h leaf	24.5814		15.2147		-1.60193	3.0355	1.9155	4.1638	1.96587
BpTCP158h leaf	35.7686		26.4019		9.58527	0.00130181
BpTCP158h leaf	35.7262		26.3595		9.54287	0.00134064
BpTCP158h leaf	35.6626		26.2959		9.47927	0.00140106	5.00151e-05	0.00134783	-9.5358
BpTCP168h leaf	21.9382		12.5715		-4.24513	18.9632
BpTCP168h leaf	21.9806		12.6139		-4.20273	18.414
BpTCP168h leaf	21.0124		11.6457		-5.17093	36.0252	10.013	24.4675	4.5396
BpTCP178h leaf	21.44		12.0733		-4.74333	26.7846
BpTCP178h leaf	21.3976		12.0309		-4.78573	27.5835
BpTCP178h leaf	21.4718		12.1051		-4.71153	26.2007	0.694177	26.8563	4.74687
BpTCP188h leaf	21.0408		11.6741		-5.14253	35.3229
BpTCP188h leaf	21.019		11.6524		-5.16431	35.8602
BpTCP188h leaf	21.0014		11.6347		-5.18193	36.3009	0.489777	35.828	5.16293
BpTCP198h leaf	39.0086		29.6419		12.8253	0.000137788
BpTCP198h leaf	39.9344		30.5677		13.7511	7.25298e-05
BpTCP198h leaf	39.0828		29.7161		12.8995	0.00013088	3.58493e-05	0.000113732	-13.1586
BpTCP208h leaf	37.3124		27.9457		11.1291	0.000446496
BpTCP208h leaf	37.4396		28.0729		11.2563	0.000408814
BpTCP208h leaf	37.5562		28.1895		11.3729	0.000377073	3.47534e-05	0.000410794	-11.2527
BpTCP218h leaf	22.1854		12.8187		-3.99793	15.9771
BpTCP218h leaf	22.1748		12.8081		-4.00853	16.0949
BpTCP218h leaf	22.1854		12.8187		-3.99793	15.9771	0.0680244	16.0164	4.00147
18S 12h leaf	10.24	10.2367
18S 12h leaf	10.21
18S 12h leaf	10.26
BpTCP1 12h leaf	38.589		28.3523		11.5357	0.000336836
BpTCP1 12h leaf	38.629		28.3923		11.5757	0.000327625
BpTCP1 12h leaf	38.539		28.3023		11.4857	0.000348714	1.05727e-05	0.000337725	-11.5323
BpTCP2 12h leaf	23.779		13.5423		-3.27433	9.67548
BpTCP2 12h leaf	23.719		13.4823		-3.33433	10.0864
BpTCP2 12h leaf	23.669		13.4323		-3.38433	10.4421	0.383617	10.068	3.331
BpTCP3 12h leaf	36.679		26.4423		9.62567	0.00126586
BpTCP3 12h leaf	36.749		26.5123		9.69567	0.00120591
BpTCP3 12h leaf	36.689		26.4523		9.63567	0.00125712	3.23866e-05	0.00124296	-9.65233
BpTCP4 12h leaf	36.509		26.2723		9.45567	0.00142417
BpTCP4 12h leaf	36.349		26.1123		9.29567	0.0015912
BpTCP4 12h leaf	36.719		26.4823		9.66567	0.00123124	0.000180134	0.00141554	-9.47233
BpTCP5 12h leaf	41.909		31.6723		14.8557	3.37286e-05
BpTCP5 12h leaf	41.799		31.5623		14.7457	3.64009e-05
BpTCP5 12h leaf	41.839		31.6023		14.7857	3.54055e-05	1.35054e-06	3.51783e-05	-14.7957
BpTCP6 12h leaf	37.769		27.5323		10.7157	0.000594652
BpTCP6 12h leaf	37.659		27.4223		10.6057	0.000641765
BpTCP6 12h leaf	37.599		27.3623		10.5457	0.000669018	3.76225e-05	0.000635145	-10.6223
BpTCP7 12h leaf	21.889		11.6523		-5.16433	35.8607
BpTCP7 12h leaf	21.829		11.5923		-5.22433	37.3836
BpTCP7 12h leaf	21.899		11.6623		-5.15433	35.613	0.958761	36.2858	5.181
BpTCP8 12h leaf	23.319		13.0823		-3.73433	13.309
BpTCP8 12h leaf	23.179		12.9423		-3.87433	14.6653
BpTCP8 12h leaf	23.279		13.0423		-3.77433	13.6832	0.700469	13.8858	3.79433
BpTCP9 12h leaf	35.559		25.3223		8.50567	0.00275131
BpTCP9 12h leaf	35.409		25.1723		8.35567	0.00305277
BpTCP9 12h leaf	35.499		25.2623		8.44567	0.00286814	0.000151995	0.00289074	-8.43567
BpTCP10 12h leaf	38.529		28.2923		11.4757	0.00035114
BpTCP10 12h leaf	38.619		28.3823		11.5657	0.000329904
BpTCP10 12h leaf	38.539		28.3023		11.4857	0.000348714	1.16239e-05	0.000343253	-11.509
BpTCP11 12h leaf	37.359		27.1223		10.3057	0.000790106
BpTCP11 12h leaf	37.409		27.1723		10.3557	0.000763192
BpTCP11 12h leaf	37.389		27.1523		10.3357	0.000773846	1.35539e-05	0.000775714	-10.3323
BpTCP12 12h leaf	35.519		25.2823		8.46567	0.00282866
BpTCP12 12h leaf	35.209		24.9723		8.15567	0.00350671
BpTCP12 12h leaf	35.319		25.0823		8.26567	0.00324927	0.000342283	0.00319488	-8.29567
BpTCP13 12h leaf	36.599		26.3623		9.54567	0.00133804
BpTCP13 12h leaf	36.409		26.1723		9.35567	0.00152638
BpTCP13 12h leaf	36.459		26.2223		9.40567	0.00147439	9.72712e-05	0.00144627	-9.43567
BpTCP14 12h leaf	24.979		14.7423		-2.07433	4.2115
BpTCP14 12h leaf	24.959		14.7223		-2.09433	4.27029
BpTCP14 12h leaf	24.909		14.6723		-2.14433	4.42088	0.107993	4.30089	2.10433
BpTCP15 12h leaf	22.189		11.9523		-4.86433	29.128
BpTCP15 12h leaf	22.179		11.9423		-4.87433	29.3306
BpTCP15 12h leaf	22.199		11.9623		-4.85433	28.9268	0.201902	29.1284	4.86433
BpTCP16 12h leaf	24.059		13.8223		-2.99433	7.96864
BpTCP16 12h leaf	24.129		13.8923		-2.92433	7.59123
BpTCP16 12h leaf	24.089		13.8523		-2.96433	7.80465	0.189244	7.78817	2.961
BpTCP17 12h leaf	21.849		11.6123		-5.20433	36.8689
BpTCP17 12h leaf	21.919		11.6823		-5.13433	35.1227
BpTCP17 12h leaf	21.835		11.5983		-5.21833	37.2284	1.12638	36.4067	5.18567
BpTCP18 12h leaf	22.191		11.9543		-4.86233	29.0876
BpTCP18 12h leaf	22.109		11.8723		-4.94433	30.7888
BpTCP18 12h leaf	22.089		11.8523		-4.96433	31.2186	1.12692	30.365	4.92367
BpTCP19 12h leaf	38.979		28.7423		11.9257	0.000257049
BpTCP19 12h leaf	38.449		28.2123		11.3957	0.000371161
BpTCP19 12h leaf	38.409		28.1723		11.3557	0.000381596	6.9092e-05	0.000336602	-11.559
BpTCP20 12h leaf	27.859		17.6223		0.805667	0.572098
BpTCP20 12h leaf	27.949		17.7123		0.895667	0.537499
BpTCP20 12h leaf	27.809		17.5723		0.755667	0.592273	0.0277017	0.56729	-0.819
BpTCP21 12h leaf	36.349		26.1123		9.29567	0.0015912
BpTCP21 12h leaf	36.269		26.0323		9.21567	0.00168193
BpTCP21 12h leaf	36.259		26.0223		9.20567	0.00169363	5.60645e-05	0.00165559	-9.239
18S 24h leaf	8.58	8.55333
18S 24h leaf	8.56
18S 24h leaf	8.52
BpTCP1 24h leaf	25.6613		17.1079		0.29127	0.817182
BpTCP1 24h leaf	25.8813		17.3279		0.51127	0.701605
BpTCP1 24h leaf	25.7513		17.1979		0.38127	0.767761	0.0579905	0.762183	-0.394603
BpTCP2 24h leaf	31.3413		22.7879		5.97127	0.0159393
BpTCP2 24h leaf	31.4113		22.8579		6.04127	0.0151844
BpTCP2 24h leaf	31.4213		22.8679		6.05127	0.0150795	0.00046907	0.015401	-6.02127
BpTCP3 24h leaf	21.2313		12.6779		-4.13873	17.615
BpTCP3 24h leaf	21.2413		12.6879		-4.12873	17.4933
BpTCP3 24h leaf	21.2413		12.6879		-4.12873	17.4933	0.0702494	17.5339	4.13206
BpTCP4 24h leaf	22.0213		13.4679		-3.34873	10.1875
BpTCP4 24h leaf	22.2313		13.6779		-3.13873	8.80748
BpTCP4 24h leaf	22.1213		13.5679		-3.24873	9.50529	0.690029	9.50009	3.2454
BpTCP5 24h leaf	26.6313		18.0779		1.26127	0.417177
BpTCP5 24h leaf	26.6613		18.1079		1.29127	0.408591
BpTCP5 24h leaf	26.6213		18.0679		1.25127	0.420078	0.00597329	0.415282	-1.26794
BpTCP6 24h leaf	32.3113		23.7579		6.94127	0.0081371
BpTCP6 24h leaf	32.3713		23.8179		7.00127	0.00780563
BpTCP6 24h leaf	32.2313		23.6779		6.86127	0.00860106	0.000399551	0.00818126	-6.9346
BpTCP7 24h leaf	20.3413		11.7879		-5.02873	32.6436
BpTCP7 24h leaf	20.3713		11.8179		-4.99873	31.9718
BpTCP7 24h leaf	20.3613		11.8079		-5.00873	32.1942	0.342232	32.2699	5.01206
BpTCP8 24h leaf	24.6013		16.0479		-0.76873	1.70377
BpTCP8 24h leaf	24.5513		15.9979		-0.81873	1.76385
BpTCP8 24h leaf	24.5613		16.0079		-0.80873	1.75167	0.0317616	1.73976	0.79873
BpTCP9 24h leaf	23.3113		14.7579		-2.05873	4.16619
BpTCP9 24h leaf	23.2913		14.7379		-2.07873	4.22435
BpTCP9 24h leaf	23.3413		14.7879		-2.02873	4.08045	0.0723877	4.157	2.0554
BpTCP10 24h leaf	24.5913		16.0379		-0.77873	1.71562
BpTCP10 24h leaf	24.6413		16.0879		-0.72873	1.65718
BpTCP10 24h leaf	24.7213		16.1679		-0.64873	1.56779	0.0744543	1.64686	0.71873
BpTCP11 24h leaf	29.5213		20.9679		4.15127	0.0562786
BpTCP11 24h leaf	29.5913		21.0379		4.22127	0.0536131
BpTCP11 24h leaf	29.5513		20.9979		4.18127	0.0551204	0.00133654	0.055004	-4.1846
BpTCP12 24h leaf	25.6313		17.0779		0.26127	0.834353
BpTCP12 24h leaf	25.6513		17.0979		0.28127	0.822866
BpTCP12 24h leaf	25.6813		17.1279		0.31127	0.805932	0.0142973	0.82105	-0.284603
BpTCP13 24h leaf	34.9613		26.4079		9.59127	0.0012964
BpTCP13 24h leaf	34.0813		25.5279		8.71127	0.00238587
BpTCP13 24h leaf	34.0013		25.4479		8.63127	0.00252191	0.000671726	0.00206806	-8.97794
BpTCP14 24h leaf	20.6113		12.0579		-4.75873	27.072
BpTCP14 24h leaf	20.6413		12.0879		-4.72873	26.5149
BpTCP14 24h leaf	20.6613		12.1079		-4.70873	26.1498	0.464409	26.5789	4.73206
BpTCP15 24h leaf	28.7013		20.1479		3.33127	0.0993546
BpTCP15 24h leaf	28.8313		20.2779		3.46127	0.0907933
BpTCP15 24h leaf	28.8013		20.2479		3.43127	0.0927011	0.0044945	0.094283	-3.40794
BpTCP16 24h leaf	27.4313		18.8779		2.06127	0.239605
BpTCP16 24h leaf	27.4413		18.8879		2.07127	0.23795
BpTCP16 24h leaf	27.4113		18.8579		2.04127	0.24295	0.00254706	0.240168	-2.05794
BpTCP17 24h leaf	20.1913		11.6379		-5.17873	36.2204
BpTCP17 24h leaf	20.2018		11.6484		-5.16823	35.9577
BpTCP17 24h leaf	20.2113		11.6579		-5.15873	35.7217	0.249447	35.9666	5.16856
BpTCP18 24h leaf	20.4133		11.8599		-4.95673	31.0545
BpTCP18 24h leaf	20.4113		11.8579		-4.95873	31.0976
BpTCP18 24h leaf	20.4113		11.8579		-4.95873	31.0976	0.0248725	31.0832	4.95806
BpTCP19 24h leaf	27.1813		18.6279		1.81127	0.28494
BpTCP19 24h leaf	27.1913		18.6379		1.82127	0.282972
BpTCP19 24h leaf	27.1613		18.6079		1.79127	0.288918	0.00302898	0.28561	-1.80794
BpTCP20 24h leaf	36.3013		27.7479		10.9313	0.000512106
BpTCP20 24h leaf	36.2113		27.6579		10.8413	0.00054507
BpTCP20 24h leaf	36.2613		27.7079		10.8913	0.000526503	1.65261e-05	0.000527893	-10.8879
BpTCP21 24h leaf	36.1313		27.5779		10.7613	0.000576149
BpTCP21 24h leaf	36.0813		27.5279		10.7113	0.000596467
BpTCP21 24h leaf	36.0713		27.5179		10.7013	0.000600616	1.30935e-05	0.000591077	-10.7246
