# Supplementary material for: Systematic Analysis of the Betula platyphylla TCP Gene Family and Its Expression Profile Identifies Potential Key Candidate Genes Involved in Abiotic Stress Responses
Source: Plants (Basel). 2025 Mar 11;14(6):880. doi: 10.3390/plants14060880 (PMC11944959; doi:10.3390/plants14060880)
Supplement: Supplementary file 1 [file plants-14-00880-s001.zip › Supplementary Figure and Table/Supplementary Table S9.xlsx]

## Sheet: Sheet1
Supplementary table 9. qRT-PCR data of BpTCP gene under cold stress
Sample	Cт		ΔCt		ΔΔCt	2-ΔΔCt	SD	Average Exp. Level	-ΔΔCt
18S CK(25℃)	9.27	9.27
18S CK(25℃)	9.29
18S CK(25℃)	9.25
BpTCP1 CK(25℃)	21.73		12.46	12.3433	0.116667	0.922316
BpTCP1 CK(25℃)	21.77		12.5		0.156667	0.897095
BpTCP1 CK(25℃)	21.34		12.07		-0.273333	1.2086	0.173025	1.00934	0
BpTCP2 CK(25℃)	18.32		9.05		-3.29333	9.80375
BpTCP2 CK(25℃)	18.39		9.12		-3.22333	9.33942
BpTCP2 CK(25℃)	18.33		9.06		-3.28333	9.73603	0.250825	9.6264	3.26667
BpTCP3 CK(25℃)	32.63		23.36		11.0167	0.000482673
BpTCP3 CK(25℃)	33.81		24.54		12.1967	0.000213028
BpTCP3 CK(25℃)	32.76		23.49		11.1467	0.000441082	0.00014517	0.000378928	-11.4533
BpTCP4 CK(25℃)	21.22		11.95		-0.393333	1.31342
BpTCP4 CK(25℃)	21.23		11.96		-0.383333	1.30435
BpTCP4 CK(25℃)	21.21		11.94		-0.403333	1.32256	0.00910406	1.31345	0.393333
BpTCP5 CK(25℃)	27.36		18.09		5.74667	0.0186243
BpTCP5 CK(25℃)	27.31		18.04		5.69667	0.0192811
BpTCP5 CK(25℃)	27.33		18.06		5.71667	0.0190157	0.000330398	0.0189737	-5.72
BpTCP6 CK(25℃)	33.35		24.08		11.7367	0.000293029
BpTCP6 CK(25℃)	33.36		24.09		11.7467	0.000291005
BpTCP6 CK(25℃)	33.58		24.31		11.9667	0.000249847	2.4368e-05	0.000277961	-11.8167
BpTCP7 CK(25℃)	19.19		9.92		-2.42333	5.36409
BpTCP7 CK(25℃)	19.16		9.89		-2.45333	5.4768
BpTCP7 CK(25℃)	19.13		9.86		-2.48333	5.59188	0.113897	5.47759	2.45333
BpTCP8 CK(25℃)	28.44		19.17		6.82667	0.00880985
BpTCP8 CK(25℃)	28.54		19.27		6.92667	0.00821988
BpTCP8 CK(25℃)	28.66		19.39		7.04667	0.00756383	0.000623301	0.00819786	-6.93333
BpTCP9 CK(25℃)	26.1		16.83		4.48667	0.0446045
BpTCP9 CK(25℃)	26.03		16.76		4.41667	0.0468221
BpTCP9 CK(25℃)	26.02		16.75		4.40667	0.0471478	0.00138395	0.0461915	-4.43667
BpTCP10 CK(25℃)	33.41		24.14		11.7967	0.000281093
BpTCP10 CK(25℃)	33.54		24.27		11.9267	0.000256871
BpTCP10 CK(25℃)	33.49		24.22		11.8767	0.00026593	1.22382e-05	0.000267965	-11.8667
BpTCP11 CK(25℃)	33.35		24.08		11.7367	0.000293029
BpTCP11 CK(25℃)	34.39		25.12		12.7767	0.000142508
BpTCP11 CK(25℃)	33.37		24.1		11.7567	0.000288995	8.57626e-05	0.000241511	-12.09
BpTCP12 CK(25℃)	34.52		25.25		12.9067	0.000130229
BpTCP12 CK(25℃)	34.48		25.21		12.8667	0.00013389
BpTCP12 CK(25℃)	34.34		25.07		12.7267	0.000147534	9.11992e-06	0.000137217	-12.8333
BpTCP13 CK(25℃)	32.52		23.25		10.9067	0.000520914
BpTCP13 CK(25℃)	32.78		23.51		11.1667	0.000435009
BpTCP13 CK(25℃)	32.76		23.49		11.1467	0.000441082	4.79406e-05	0.000465668	-11.0733
BpTCP14 CK(25℃)	25.64		16.37		4.02667	0.0613554
BpTCP14 CK(25℃)	25.07		15.8		3.45667	0.0910835
BpTCP14 CK(25℃)	25.11		15.84		3.49667	0.0885928	0.0164916	0.0803439	-3.66
BpTCP15 CK(25℃)	33.71		24.44		12.0967	0.000228318
BpTCP15 CK(25℃)	33.85		24.58		12.2367	0.000207203
BpTCP15 CK(25℃)	33.92		24.65		12.3067	0.00019739	1.58047e-05	0.00021097	-12.2133
BpTCP16 CK(25℃)	34.17		24.9		12.5567	0.000165984
BpTCP16 CK(25℃)	34.19		24.92		12.5767	0.000163699
BpTCP16 CK(25℃)	33.96		24.69		12.3467	0.000191992	1.57168e-05	0.000173892	-12.4933
BpTCP17 CK(25℃)	19.98		10.71		-1.63333	3.10229
BpTCP17 CK(25℃)	19.78		10.51		-1.83333	3.56359
BpTCP17 CK(25℃)	19.01		9.74		-2.60333	6.07689	1.60092	4.24759	2.02333
BpTCP18 CK(25℃)	20.75		11.48		-0.863333	1.81924
BpTCP18 CK(25℃)	20.66		11.39		-0.953333	1.93634
BpTCP18 CK(25℃)	20.12		10.85		-1.49333	2.81539	0.54448	2.19032	1.10333
BpTCP19 CK(25℃)	34.64		25.37		13.0267	0.000119835
BpTCP19 CK(25℃)	34.63		25.36		13.0167	0.000120668
BpTCP19 CK(25℃)	34.76		25.49		13.1467	0.00011027	5.77761e-06	0.000116924	-13.0633
BpTCP20 CK(25℃)	33.52		24.25		11.9067	0.000260457
BpTCP20 CK(25℃)	33.48		24.21		11.8667	0.00026778
BpTCP20 CK(25℃)	33.34		24.07		11.7267	0.000295068	1.82398e-05	0.000274435	-11.8333
BpTCP21 CK(25℃)	34.52		25.25		12.9067	0.000130229
BpTCP21 CK(25℃)	34.48		25.21		12.8667	0.00013389
BpTCP21 CK(25℃)	34.46		25.19		12.8467	0.000135759	2.81311e-06	0.000133292	-12.8733
18S 4h leaf	8.39	8.36333
18S 4h leaf	8.37
18S 4h leaf	8.33
BpTCP1 4h leaf	26.07		17.7067		5.36333	0.0242927
BpTCP1 4h leaf	26.12		17.7567		5.41333	0.0234652
BpTCP1 4h leaf	26.01		17.6467		5.30333	0.0253243	0.000931419	0.0243607	-5.36
BpTCP2 4h leaf	30.64		22.2767		9.93333	0.00102275
BpTCP2 4h leaf	30.53		22.1667		9.82333	0.00110378
BpTCP2 4h leaf	30.46		22.0967		9.75333	0.00115865	6.83715e-05	0.00109506	-9.83667
BpTCP3 4h leaf	20.45		12.0867		-0.256667	1.19472
BpTCP3 4h leaf	20.38		12.0167		-0.326667	1.25411
BpTCP3 4h leaf	20.29		11.9267		-0.416667	1.33484	0.0703324	1.26122	0.333333
BpTCP4 4h leaf	18.38		10.0167		-2.32667	5.01645
BpTCP4 4h leaf	18.58		10.2167		-2.12667	4.36707
BpTCP4 4h leaf	18.55		10.1867		-2.15667	4.45883	0.351436	4.61412	2.20333
BpTCP5 4h leaf	33.73		25.3667		13.0233	0.000120112
BpTCP5 4h leaf	33.97		25.6067		13.2633	0.000101704
BpTCP5 4h leaf	33.03		24.6667		12.3233	0.000195122	4.94846e-05	0.000138979	-12.87
BpTCP6 4h leaf	33.45		25.0867		12.7433	0.000145839
BpTCP6 4h leaf	33.23		24.8667		12.5233	0.000169864
BpTCP6 4h leaf	33.19		24.8267		12.4833	0.000174639	1.5435e-05	0.000163448	-12.5833
BpTCP7 4h leaf	16.19		7.82667		-4.51667	22.8903
BpTCP7 4h leaf	16.54		8.17667		-4.16667	17.9594
BpTCP7 4h leaf	16.28		7.91667		-4.42667	21.506	2.54326	20.7852	4.37
BpTCP8 4h leaf	17.01		8.64667		-3.69667	12.966
BpTCP8 4h leaf	17.06		8.69667		-3.64667	12.5244
BpTCP8 4h leaf	17.09		8.72667		-3.61667	12.2666	0.353717	12.5857	3.65333
BpTCP9 4h leaf	17.46		9.09667		-3.24667	9.4917
BpTCP9 4h leaf	17.49		9.12667		-3.21667	9.29636
BpTCP9 4h leaf	17.74		9.37667		-2.96667	7.81728	0.915563	8.86845	3.14333
BpTCP10 4h leaf	33.18		24.8167		12.4733	0.000175854
BpTCP10 4h leaf	33.13		24.7667		12.4233	0.000182056
BpTCP10 4h leaf	33.29		24.9267		12.5833	0.000162944	9.74989e-06	0.000173618	-12.4933
BpTCP11 4h leaf	33.35		24.9867		12.6433	0.000156307
BpTCP11 4h leaf	33.78		25.4167		13.0733	0.00011602
BpTCP11 4h leaf	33.54		25.1767		12.8333	0.000137019	2.01492e-05	0.000136449	-12.85
BpTCP12 4h leaf	18.86		10.4967		-1.84667	3.59668
BpTCP12 4h leaf	18.92		10.5567		-1.78667	3.45017
BpTCP12 4h leaf	18.73		10.3667		-1.97667	3.93583	0.249115	3.66089	1.87
BpTCP13 4h leaf	33.6		25.2367		12.8933	0.000131438
BpTCP13 4h leaf	33.47		25.1067		12.7633	0.000143831
BpTCP13 4h leaf	33.57		25.2067		12.8633	0.000134199	6.5065e-06	0.00013649	-12.84
BpTCP14 4h leaf	32.79		24.4267		12.0833	0.000230438
BpTCP14 4h leaf	32.24		23.8767		11.5333	0.000337381
BpTCP14 4h leaf	32.66		24.2967		11.9533	0.000252167	5.65249e-05	0.000273329	-11.8567
BpTCP15 4h leaf	14.75		6.38667		-5.95667	62.1063
BpTCP15 4h leaf	14.72		6.35667		-5.98667	63.4112
BpTCP15 4h leaf	14.68		6.31667		-6.02667	65.194	1.55001	63.5705	5.99
BpTCP16 4h leaf	33.17		24.8067		12.4633	0.000177077
BpTCP16 4h leaf	33.05		24.6867		12.3433	0.000192436
BpTCP16 4h leaf	33.03		24.6667		12.3233	0.000195122	9.73596e-06	0.000188212	-12.3767
BpTCP17 4h leaf	15.53		7.16667		-5.17667	36.1686
BpTCP17 4h leaf	15.41		7.04667		-5.29667	39.3057
BpTCP17 4h leaf	15.46		7.09667		-5.24667	37.9668	1.57413	37.8137	5.24
BpTCP18 4h leaf	15.76		7.39667		-4.94667	30.8386
BpTCP18 4h leaf	15.79		7.42667		-4.91667	30.204
BpTCP18 4h leaf	15.72		7.35667		-4.98667	31.7056	0.753811	30.9161	4.95
BpTCP19 4h leaf	33.78		25.4167		13.0733	0.00011602
BpTCP19 4h leaf	33.76		25.3967		13.0533	0.00011764
BpTCP19 4h leaf	33.42		25.0567		12.7133	0.000148904	1.85353e-05	0.000127521	-12.9467
BpTCP20 4h leaf	33.17		24.8067		12.4633	0.000177077
BpTCP20 4h leaf	33.12		24.7567		12.4133	0.000183322
BpTCP20 4h leaf	33.19		24.8267		12.4833	0.000174639	4.47817e-06	0.000178346	-12.4533
BpTCP21 4h leaf	33.83		25.4667		13.1233	0.000112068
BpTCP21 4h leaf	33.6		25.2367		12.8933	0.000131438
BpTCP21 4h leaf	33.68		25.3167		12.9733	0.000124348	9.79983e-06	0.000122618	-12.9967
18S 4h root	8.62	8.64667
18S 4h root	8.68
18S 4h root	8.64
BpTCP1 8h leaf	17.43		8.78333		-3.56	11.7942
BpTCP1 8h leaf	17.38		8.73333		-3.61	12.2101
BpTCP1 8h leaf	17.49		8.84333		-3.5	11.3137	0.448569	11.7726	3.55667
BpTCP2 8h leaf	33.55		24.9033		12.56	0.000165601
BpTCP2 8h leaf	33.65		25.0033		12.66	0.000154511
BpTCP2 8h leaf	33.66		25.0133		12.67	0.000153444	6.73199e-06	0.000157852	-12.63
BpTCP3 8h leaf	16.61		7.96333		-4.38	20.8215
BpTCP3 8h leaf	16.77		8.12333		-4.22	18.6357
BpTCP3 8h leaf	16.68		8.03333		-4.31	19.8353	1.0946	19.7642	4.30333
BpTCP4 8h leaf	18.28		9.63333		-2.71	6.54322
BpTCP4 8h leaf	18.42		9.77333		-2.57	5.93809
BpTCP4 8h leaf	18.31		9.66333		-2.68	6.40856	0.317711	6.29662	2.65333
BpTCP5 8h leaf	18.12		9.47333		-2.87	7.31065
BpTCP5 8h leaf	18.2		9.55333		-2.79	6.9163
BpTCP5 8h leaf	18.21		9.56333		-2.78	6.86852	0.24265	7.03182	2.81333
BpTCP6 8h leaf	33.46		24.8133		12.47	0.000176261
BpTCP6 8h leaf	33.38		24.7333		12.39	0.000186311
BpTCP6 8h leaf	33.43		24.7833		12.44	0.000179965	5.08261e-06	0.000180845	-12.4333
BpTCP7 8h leaf	17.07		8.42333		-3.92	15.1369
BpTCP7 8h leaf	17.09		8.44333		-3.9	14.9285
BpTCP7 8h leaf	17.01		8.36333		-3.98	15.7797	0.443688	15.2817	3.93333
BpTCP8 8h leaf	18.17		9.52333		-2.82	7.06162
BpTCP8 8h leaf	18.15		9.50333		-2.84	7.1602
BpTCP8 8h leaf	18.13		9.48333		-2.86	7.26015	0.0992654	7.16066	2.84
BpTCP9 8h leaf	17.48		8.83333		-3.51	11.3924
BpTCP9 8h leaf	17.33		8.68333		-3.66	12.6407
BpTCP9 8h leaf	17.39		8.74333		-3.6	12.1257	0.627306	12.0529	3.59
BpTCP10 8h leaf	32.19		23.5433		11.2	0.000425074
BpTCP10 8h leaf	32.2		23.5533		11.21	0.000422137
BpTCP10 8h leaf	32.1		23.4533		11.11	0.000452436	1.67097e-05	0.000433215	-11.1733
BpTCP11 8h leaf	33.46		24.8133		12.47	0.000176261
BpTCP11 8h leaf	33.54		24.8933		12.55	0.000166753
BpTCP11 8h leaf	33.49		24.8433		12.5	0.000172633	4.79825e-06	0.000171882	-12.5067
BpTCP12 8h leaf	16.89		8.24333		-4.1	17.1484
BpTCP12 8h leaf	16.09		7.44333		-4.9	29.8571
BpTCP12 8h leaf	16.08		7.43333		-4.91	30.0647	7.39804	25.6901	4.63667
BpTCP13 8h leaf	18.04		9.39333		-2.95	7.72749
BpTCP13 8h leaf	18.04		9.39333		-2.95	7.72749
BpTCP13 8h leaf	18.87		10.2233		-2.12	4.34694	1.95176	6.60064	2.67333
BpTCP14 8h leaf	18.83		10.1833		-2.16	4.46915
BpTCP14 8h leaf	18.95		10.3033		-2.04	4.11246
BpTCP14 8h leaf	18.79		10.1433		-2.2	4.59479	0.250222	4.39213	2.13333
BpTCP15 8h leaf	15.11		6.46333		-5.88	58.892
BpTCP15 8h leaf	15.12		6.47333		-5.87	58.4852
BpTCP15 8h leaf	15.08		6.43333		-5.91	60.1295	0.856377	59.1689	5.88667
BpTCP16 8h leaf	33.81		25.1633		12.82	0.000138291
BpTCP16 8h leaf	33.64		24.9933		12.65	0.000155586
BpTCP16 8h leaf	33.63		24.9833		12.64	0.000156668	1.03116e-05	0.000150182	-12.7033
BpTCP17 8h leaf	15.14		6.49333		-5.85	57.68
BpTCP17 8h leaf	15.19		6.54333		-5.8	55.7152
BpTCP17 8h leaf	15.22		6.57333		-5.77	54.5686	1.57353	55.988	5.80667
BpTCP18 8h leaf	15.02		6.37333		-5.97	62.6829
BpTCP18 8h leaf	15.01		6.36333		-5.98	63.1189
BpTCP18 8h leaf	15.01		6.36333		-5.98	63.1189	0.251721	62.9736	5.97667
BpTCP19 8h leaf	16.62		7.97333		-4.37	20.6776
BpTCP19 8h leaf	16.57		7.92333		-4.42	21.4068
BpTCP19 8h leaf	16.51		7.86333		-4.48	22.3159	0.820771	21.4668	4.42333
BpTCP20 8h leaf	33.16		24.5133		12.17	0.000217003
BpTCP20 8h leaf	32.08		23.4333		11.09	0.000458751
BpTCP20 8h leaf	33.9		25.2533		12.91	0.000129928	0.000170367	0.000268561	-12.0567
BpTCP21 8h leaf	18.02		9.37333		-2.97	7.83536
BpTCP21 8h leaf	17.89		9.24333		-3.1	8.57419
BpTCP21 8h leaf	18.05		9.40333		-2.94	7.67411	0.47993	8.02789	3.00333
18S 12h leaf	9.35	9.35
18S 12h leaf	9.41
18S 12h leaf	9.29
BpTCP1 12h leaf	20.07		10.72		-1.62333	3.08086
BpTCP1 12h leaf	20.07		10.72		-1.62333	3.08086
BpTCP1 12h leaf	20.15		10.8		-1.54333	2.91467	0.0959492	3.02546	1.59667
BpTCP2 12h leaf	18.03		8.68		-3.66333	12.6699
BpTCP2 12h leaf	18.01		8.66		-3.68333	12.8468
BpTCP2 12h leaf	18.02		8.67		-3.67333	12.758	0.0884328	12.7582	3.67333
BpTCP3 12h leaf	19.54		10.19		-2.15333	4.44854
BpTCP3 12h leaf	19.5		10.15		-2.19333	4.57361
BpTCP3 12h leaf	19.63		10.28		-2.06333	4.17951	0.201386	4.40055	2.13667
BpTCP4 12h leaf	17.44		8.09		-4.25333	19.0713
BpTCP4 12h leaf	17.32		7.97		-4.37333	20.7255
BpTCP4 12h leaf	17.47		8.12		-4.22333	18.6788	1.0862	19.4919	4.28333
BpTCP5 12h leaf	33.12		23.77		11.4267	0.000363271
BpTCP5 12h leaf	33.99		24.64		12.2967	0.000198763
BpTCP5 12h leaf	33.03		23.68		11.3367	0.000386655	0.000102399	0.000316229	-11.6867
BpTCP6 12h leaf	17.34		7.99		-4.35333	20.4401
BpTCP6 12h leaf	17.36		8.01		-4.33333	20.1587
BpTCP6 12h leaf	17.31		7.96		-4.38333	20.8696	0.35801	20.4895	4.35667
BpTCP7 12h leaf	17.17		7.82		-4.52333	22.9964
BpTCP7 12h leaf	17.19		7.84		-4.50333	22.6798
BpTCP7 12h leaf	17.22		7.87		-4.47333	22.213	0.394061	22.6297	4.5
BpTCP8 12h leaf	18.11		8.76		-3.58333	11.9865
BpTCP8 12h leaf	18.04		8.69		-3.65333	12.5824
BpTCP8 12h leaf	18.05		8.7		-3.64333	12.4955	0.321916	12.3548	3.62667
BpTCP9 12h leaf	16.16		6.81		-5.53333	46.3126
BpTCP9 12h leaf	16.15		6.8		-5.54333	46.6347
BpTCP9 12h leaf	16.15		6.8		-5.54333	46.6347	0.185982	46.5274	5.54
BpTCP10 12h leaf	33.62		24.27		11.9267	0.000256871
BpTCP10 12h leaf	33.63		24.28		11.9367	0.000255097
BpTCP10 12h leaf	33.76		24.41		12.0667	0.000233116	1.32329e-05	0.000248361	-11.9767
BpTCP11 12h leaf	34.11		24.76		12.4167	0.000182899
BpTCP11 12h leaf	34.12		24.77		12.4267	0.000181635
BpTCP11 12h leaf	34.17		24.82		12.4767	0.000175448	3.98723e-06	0.000179994	-12.44
BpTCP12 12h leaf	18.74		9.39		-2.95333	7.74537
BpTCP12 12h leaf	18.04		8.69		-3.65333	12.5824
BpTCP12 12h leaf	18.91		9.56		-2.78333	6.88441	3.07151	9.07072	3.13
BpTCP13 12h leaf	17.36		8.01		-4.33333	20.1587
BpTCP13 12h leaf	17.23		7.88		-4.46333	22.0596
BpTCP13 12h leaf	17.27		7.92		-4.42333	21.4564	0.97133	21.2249	4.40667
BpTCP14 12h leaf	18.19		8.84		-3.50333	11.3399
BpTCP14 12h leaf	18.13		8.78		-3.56333	11.8214
BpTCP14 12h leaf	18.18		8.83		-3.51333	11.4188	0.258286	11.5267	3.52667
BpTCP15 12h leaf	15.49		6.14		-6.20333	73.6868
BpTCP15 12h leaf	15.76		6.41		-5.93333	61.1099
BpTCP15 12h leaf	15.89		6.54		-5.80333	55.8441	9.16757	63.5469	5.98
BpTCP16 12h leaf	33.27		23.92		11.5767	0.000327398
BpTCP16 12h leaf	33.28		23.93		11.5867	0.000325137
BpTCP16 12h leaf	33.48		24.13		11.7867	0.000283048	2.49784e-05	0.000311861	-11.65
BpTCP17 12h leaf	15.76		6.41		-5.93333	61.1099
BpTCP17 12h leaf	15.74		6.39		-5.95333	61.9629
BpTCP17 12h leaf	15.73		6.38		-5.96333	62.3939	0.653483	61.8222	5.95
BpTCP18 12h leaf	15.43		6.08		-6.26333	76.8159
BpTCP18 12h leaf	15.42		6.07		-6.27333	77.3502
BpTCP18 12h leaf	16.46		7.11		-5.23333	37.6175	22.787	63.9279	5.92333
BpTCP19 12h leaf	17.67		8.32		-4.02333	16.2609
BpTCP19 12h leaf	17.55		8.2		-4.14333	17.6713
BpTCP19 12h leaf	17.7		8.35		-3.99333	15.9262	0.92613	16.6195	4.05333
BpTCP20 12h leaf	17.35		8		-4.34333	20.299
BpTCP20 12h leaf	17.46		8.11		-4.23333	18.8088
BpTCP20 12h leaf	17.42		8.07		-4.27333	19.3376	0.755486	19.4818	4.28333
BpTCP21 12h leaf	18.09		8.74		-3.60333	12.1538
BpTCP21 12h leaf	18.1		8.75		-3.59333	12.0698
BpTCP21 12h leaf	18.09		8.74		-3.60333	12.1538	0.0484699	12.1258	3.6
18S 24h leaf	8.48	8.43667
18S 24h leaf	8.41
18S 24h leaf	8.42
BpTCP1 24h leaf	32.09		23.6533		11.31	0.000393868
BpTCP1 24h leaf	32.16		23.7233		11.38	0.000375214
BpTCP1 24h leaf	32.93		24.4933		12.15	0.000220032	9.54362e-05	0.000329705	-11.6133
BpTCP2 24h leaf	31.35		22.9133		10.57	0.000657829
BpTCP2 24h leaf	31.47		23.0333		10.69	0.000605326
BpTCP2 24h leaf	31.43		22.9933		10.65	0.000622344	2.67872e-05	0.0006285	-10.6367
BpTCP3 24h leaf	15.16		6.72333		-5.62	49.18
BpTCP3 24h leaf	15.09		6.65333		-5.69	51.6251
BpTCP3 24h leaf	15.03		6.59333		-5.75	53.8174	2.31983	51.5408	5.68667
BpTCP4 24h leaf	17.82		9.38333		-2.96	7.78124
BpTCP4 24h leaf	17.86		9.42333		-2.92	7.56846
BpTCP4 24h leaf	17.85		9.41333		-2.93	7.6211	0.110822	7.65693	2.93667
BpTCP5 24h leaf	33.15		24.7133		12.37	0.000188912
BpTCP5 24h leaf	33.17		24.7333		12.39	0.000186311
BpTCP5 24h leaf	33.19		24.7533		12.41	0.000183746	2.58292e-06	0.000186323	-12.39
BpTCP6 24h leaf	16.57		8.13333		-4.21	18.507
BpTCP6 24h leaf	16.4		7.96333		-4.38	20.8215
BpTCP6 24h leaf	16.47		8.03333		-4.31	19.8353	1.16144	19.7213	4.3
BpTCP7 24h leaf	17.04		8.60333		-3.74	13.3614
BpTCP7 24h leaf	17.13		8.69333		-3.65	12.5533
BpTCP7 24h leaf	17.09		8.65333		-3.69	12.9063	0.405107	12.9403	3.69333
BpTCP8 24h leaf	18.12		9.68333		-2.66	6.32033
BpTCP8 24h leaf	18.15		9.71333		-2.63	6.19026
BpTCP8 24h leaf	18.18		9.74333		-2.6	6.06287	0.128734	6.19115	2.63
BpTCP9 24h leaf	17.44		9.00333		-3.34	10.1261
BpTCP9 24h leaf	17.32		8.88333		-3.46	11.0043
BpTCP9 24h leaf	17.26		8.82333		-3.52	11.4716	0.683175	10.8673	3.44
BpTCP10 24h leaf	33.73		25.2933		12.95	0.000126375
BpTCP10 24h leaf	33.67		25.2333		12.89	0.000131742
BpTCP10 24h leaf	33.65		25.2133		12.87	0.000133581	3.74398e-06	0.000130566	-12.9033
BpTCP11 24h leaf	33.88		25.4433		13.1	0.000113896
BpTCP11 24h leaf	33.82		25.3833		13.04	0.000118732
BpTCP11 24h leaf	33.85		25.4133		13.07	0.000116289	2.41838e-06	0.000116306	-13.07
BpTCP12 24h leaf	18.74		10.3033		-2.04	4.11246
BpTCP12 24h leaf	18.75		10.3133		-2.03	4.08405
BpTCP12 24h leaf	18.67		10.2333		-2.11	4.31691	0.12704	4.17114	2.06
BpTCP13 24h leaf	33.86		25.4233		13.08	0.000115486
BpTCP13 24h leaf	33.73		25.2933		12.95	0.000126375
BpTCP13 24h leaf	33.71		25.2733		12.93	0.000128139	6.85335e-06	0.000123333	-12.9867
BpTCP14 24h leaf	19.28		10.8433		-1.5	2.82843
BpTCP14 24h leaf	19.36		10.9233		-1.42	2.67586
BpTCP14 24h leaf	19.51		11.0733		-1.27	2.41162	0.210884	2.63863	1.39667
BpTCP15 24h leaf	15.92		7.48333		-4.86	29.0406
BpTCP15 24h leaf	15.76		7.32333		-5.02	32.4467
BpTCP15 24h leaf	15.78		7.34333		-5	32	1.85108	31.1624	4.96
BpTCP16 24h leaf	32.39		23.9533		11.61	0.00031992
BpTCP16 24h leaf	32.25		23.8133		11.47	0.000352522
BpTCP16 24h leaf	32.15		23.7133		11.37	0.000377823	2.90282e-05	0.000350089	-11.4833
BpTCP17 24h leaf	14.91		6.47333		-5.87	58.4852
BpTCP17 24h leaf	14.97		6.53333		-5.81	56.1028
BpTCP17 24h leaf	14.99		6.55333		-5.79	55.3304	1.64446	56.6395	5.82333
BpTCP18 24h leaf	15.15		6.71333		-5.63	49.5221
BpTCP18 24h leaf	15.12		6.68333		-5.66	50.5626
BpTCP18 24h leaf	15.09		6.65333		-5.69	51.6251	1.05152	50.5699	5.66
BpTCP19 24h leaf	32.06		23.6233		11.28	0.000402144
BpTCP19 24h leaf	32.04		23.6033		11.26	0.000407758
BpTCP19 24h leaf	32.05		23.6133		11.27	0.000404941	2.80687e-06	0.000404948	-11.27
BpTCP20 24h leaf	16.49		8.05333		-4.29	19.5622
BpTCP20 24h leaf	16.54		8.10333		-4.24	18.8959
BpTCP20 24h leaf	16.61		8.17333		-4.17	18.0009	0.783438	18.8197	4.23333
BpTCP21 24h leaf	17.19		8.75333		-3.59	12.042
BpTCP21 24h leaf	17.15		8.71333		-3.63	12.3805
BpTCP21 24h leaf	17.05		8.61333		-3.73	13.2691	0.633782	12.5639	3.65
